# Supplementary material for: The Influence of Reactive Ion Etching Chemistry on the Initial Resistance and Cycling Stability of Line-Type (Bridge) Phase-Change Memory Devices
Source: Materials (Basel). 2025 Oct 12;18(20):4681. doi: 10.3390/ma18204681 (PMC12565918; doi:10.3390/ma18204681)
Supplement: Supplementary file 1 [file materials-18-04681-s001.zip]

Archive with 79 entries (41 files):
- File S1-Data_PCM/
- File S1-Data_PCM/Figure 3_c/
- File S1-Data_PCM/Figure 3_c/AIXCT_02/
- File S1-Data_PCM/Figure 3_c/AIXCT_02/Data/
- File S1-Data_PCM/Figure 3_c/AIXCT_02/Data/csv/
- File S1-Data_PCM/Figure 3_c/AIXCT_02/Data/csv/All_dots.csv
- File S1-Data_PCM/Figure 3_c/AIXCT_02/Data/csv/Measured_devices.csv
- File S1-Data_PCM/Figure 3_c/AIXCT_02/Data/plot/
- File S1-Data_PCM/Figure 3_c/AIXCT_02/Data/plot/Init_res.png
- File S1-Data_PCM/Figure 3_c/AIXCT_02/Resistance.pkl
- File S1-Data_PCM/Figure 3_c/AIXCT_03/
- File S1-Data_PCM/Figure 3_c/AIXCT_03/Data/
- File S1-Data_PCM/Figure 3_c/AIXCT_03/Data/csv/
- File S1-Data_PCM/Figure 3_c/AIXCT_03/Data/csv/All_dots.csv
- File S1-Data_PCM/Figure 3_c/AIXCT_03/Data/csv/Measured_devices.csv
- File S1-Data_PCM/Figure 3_c/AIXCT_03/Data/plot/
- File S1-Data_PCM/Figure 3_c/AIXCT_03/Data/plot/Init_res.png
- File S1-Data_PCM/Figure 3_c/AIXCT_03/Resistance.pkl
- File S1-Data_PCM/Figure 3_c/AIXCT_04/
- File S1-Data_PCM/Figure 3_c/AIXCT_04/Data/
- File S1-Data_PCM/Figure 3_c/AIXCT_04/Data/csv/
- File S1-Data_PCM/Figure 3_c/AIXCT_04/Data/csv/All_dots.csv
- File S1-Data_PCM/Figure 3_c/AIXCT_04/Data/csv/Measured_devices.csv
- File S1-Data_PCM/Figure 3_c/AIXCT_04/Data/plot/
- File S1-Data_PCM/Figure 3_c/AIXCT_04/Data/plot/Init_res.png
- File S1-Data_PCM/Figure 3_c/AIXCT_04/Resistance.pkl
- File S1-Data_PCM/Figure 3_c/AIXCT_05/
- File S1-Data_PCM/Figure 3_c/AIXCT_05/Data/
- File S1-Data_PCM/Figure 3_c/AIXCT_05/Data/csv/
- File S1-Data_PCM/Figure 3_c/AIXCT_05/Data/csv/All_dots.csv
- File S1-Data_PCM/Figure 3_c/AIXCT_05/Data/csv/Measured_devices.csv
- File S1-Data_PCM/Figure 3_c/AIXCT_05/Data/plot/
- File S1-Data_PCM/Figure 3_c/AIXCT_05/Data/plot/Init_res.png
- File S1-Data_PCM/Figure 3_c/AIXCT_05/Resistance.pkl
- File S1-Data_PCM/Figure 4_c/
- File S1-Data_PCM/Figure 4_c/Data/
- File S1-Data_PCM/Figure 4_c/Data/csv/
- File S1-Data_PCM/Figure 4_c/Data/csv/All_dots.csv
- File S1-Data_PCM/Figure 4_c/Data/csv/Measured_devices.csv
- File S1-Data_PCM/Figure 4_c/Data/plot/
- File S1-Data_PCM/Figure 4_c/Data/plot/Init_res.png
- File S1-Data_PCM/Figure 4_c/init_res.pkl
- File S1-Data_PCM/Figure 5_a/
- File S1-Data_PCM/Figure 5_a/Data/
- File S1-Data_PCM/Figure 5_a/Data/csv/
- File S1-Data_PCM/Figure 5_a/Data/csv/Resistive_states.csv
- File S1-Data_PCM/Figure 5_a/Data/csv/Voltages.csv
- File S1-Data_PCM/Figure 5_a/Data/plot/
- File S1-Data_PCM/Figure 5_a/Data/plot/plot_resistance.png
- File S1-Data_PCM/Figure 5_a/Data/plot/plot_voltage.png
- File S1-Data_PCM/Figure 5_a/Resistances.pkl
- File S1-Data_PCM/Figure 5_b/
- File S1-Data_PCM/Figure 5_b/Data/
- File S1-Data_PCM/Figure 5_b/Data/csv/
- File S1-Data_PCM/Figure 5_b/Data/csv/Resistive_states.csv
- File S1-Data_PCM/Figure 5_b/Data/csv/Voltages.csv
- File S1-Data_PCM/Figure 5_b/Data/plot/
- File S1-Data_PCM/Figure 5_b/Data/plot/plot_resistance.png
- File S1-Data_PCM/Figure 5_b/Data/plot/plot_voltage.png
- File S1-Data_PCM/Figure 5_b/Resistances.pkl
- File S1-Data_PCM/Figure 6_c/
- File S1-Data_PCM/Figure 6_c/Data/
- File S1-Data_PCM/Figure 6_c/Data/csv/
- File S1-Data_PCM/Figure 6_c/Data/csv/All_dots.csv
- File S1-Data_PCM/Figure 6_c/Data/csv/Measured_devices.csv
- File S1-Data_PCM/Figure 6_c/Data/plot/
- File S1-Data_PCM/Figure 6_c/Data/plot/Init_res.png
- File S1-Data_PCM/Figure 6_c/Resistance.pkl
- File S1-Data_PCM/Figure 7/
- File S1-Data_PCM/Figure 7/Data/
- File S1-Data_PCM/Figure 7/Data/csv/
- File S1-Data_PCM/Figure 7/Data/csv/Resistive_states.csv
- File S1-Data_PCM/Figure 7/Data/csv/Voltages.csv
- File S1-Data_PCM/Figure 7/Data/plot/
- File S1-Data_PCM/Figure 7/Data/plot/plot_resistance.png
- File S1-Data_PCM/Figure 7/Data/plot/plot_voltage.png
- File S1-Data_PCM/Figure 7/Resistances.pkl
- File S2-get_data_PCM.py
- File S3-Read_me.txt
