# Supplementary material for: The Influence of Reactive Ion Etching Chemistry on the Initial Resistance and Cycling Stability of Line-Type (Bridge) Phase-Change Memory Devices
Source: Materials (Basel). 2025 Oct 12;18(20):4681. doi: 10.3390/ma18204681 (PMC12565918; doi:10.3390/ma18204681)
Supplement: Supplementary file 1 [file materials-18-04681-s001.zip › File S1-Data_PCM/Figure 3_c/AIXCT_02/Data/csv/All_dots.csv]

	X	Y
0	320	0
1	640	0
2	960	0
3	1280	0
4	0	-260
5	320	-260
6	640	-260
7	960	-260
8	1280	-260
9	0	-520
10	320	-520
11	640	-520
12	960	-520
13	1280	-520
14	0	-780
15	320	-780
16	640	-780
17	960	-780
18	1280	-780
19	0	-1040
20	320	-1040
21	640	-1040
22	960	-1040
23	1280	-1040
24	0	-1300
25	320	-1300
26	640	-1300
27	960	-1300
28	1280	-1300
29	0	-1560
30	320	-1560
31	640	-1560
32	960	-1560
33	1280	-1560
34	2000	0
35	2320	0
36	2640	0
37	2960	0
38	3280	0
39	2000	-260
40	2320	-260
41	2640	-260
42	2960	-260
43	3280	-260
44	2000	-520
45	2320	-520
46	2640	-520
47	2960	-520
48	3280	-520
49	2000	-780
50	2320	-780
51	2640	-780
52	2960	-780
53	3280	-780
54	2000	-1040
55	2320	-1040
56	2640	-1040
57	2960	-1040
58	3280	-1040
59	2000	-1300
60	2320	-1300
61	2640	-1300
62	2960	-1300
63	3280	-1300
64	2000	-1560
65	2320	-1560
66	2640	-1560
67	2960	-1560
68	3280	-1560
69	4000	0
70	4320	0
71	4640	0
72	4960	0
73	5280	0
74	4000	-260
75	4320	-260
76	4640	-260
77	4960	-260
78	5280	-260
79	4000	-520
80	4320	-520
81	4640	-520
82	4960	-520
83	5280	-520
84	4000	-780
85	4320	-780
86	4640	-780
87	4960	-780
88	5280	-780
89	4000	-1040
90	4320	-1040
91	4640	-1040
92	4960	-1040
93	5280	-1040
94	4000	-1300
95	4320	-1300
96	4640	-1300
97	4960	-1300
98	5280	-1300
99	4000	-1560
100	4320	-1560
101	4640	-1560
102	4960	-1560
103	5280	-1560
104	6000	0
105	6320	0
106	6640	0
107	6960	0
108	6000	-260
109	6320	-260
110	6640	-260
111	6960	-260
112	7280	-260
113	6000	-520
114	6320	-520
115	6640	-520
116	6960	-520
117	7280	-520
118	6000	-780
119	6320	-780
120	6640	-780
121	6960	-780
122	7280	-780
123	6000	-1040
124	6320	-1040
125	6640	-1040
126	6960	-1040
127	7280	-1040
128	6000	-1300
129	6320	-1300
130	6640	-1300
131	6960	-1300
132	7280	-1300
133	6000	-1560
134	6320	-1560
135	6640	-1560
136	6960	-1560
137	7280	-1560
138	0	-2000
139	320	-2000
140	640	-2000
141	960	-2000
142	1280	-2000
143	0	-2260
144	320	-2260
145	640	-2260
146	960	-2260
147	1280	-2260
148	0	-2520
149	320	-2520
150	640	-2520
151	960	-2520
152	1280	-2520
153	0	-2780
154	320	-2780
155	640	-2780
156	960	-2780
157	1280	-2780
158	0	-3040
159	320	-3040
160	640	-3040
161	960	-3040
162	1280	-3040
163	0	-3300
164	320	-3300
165	640	-3300
166	960	-3300
167	1280	-3300
168	0	-3560
169	320	-3560
170	640	-3560
171	960	-3560
172	1280	-3560
173	2000	-2000
174	2320	-2000
175	2640	-2000
176	2960	-2000
177	3280	-2000
178	2000	-2260
179	2320	-2260
180	2640	-2260
181	2960	-2260
182	3280	-2260
183	2000	-2520
184	2320	-2520
185	2640	-2520
186	2960	-2520
187	3280	-2520
188	2000	-2780
189	2320	-2780
190	2640	-2780
191	2960	-2780
192	3280	-2780
193	2000	-3040
194	2320	-3040
195	2640	-3040
196	2960	-3040
197	3280	-3040
198	2000	-3300
199	2320	-3300
200	2640	-3300
201	2960	-3300
202	3280	-3300
203	2000	-3560
204	2320	-3560
205	2640	-3560
206	2960	-3560
207	3280	-3560
208	4000	-2000
209	4320	-2000
210	4640	-2000
211	4960	-2000
212	5280	-2000
213	4000	-2260
214	4320	-2260
215	4640	-2260
216	4960	-2260
217	5280	-2260
218	4000	-2520
219	4320	-2520
220	4640	-2520
221	4960	-2520
222	5280	-2520
223	4000	-2780
224	4320	-2780
225	4640	-2780
226	4960	-2780
227	5280	-2780
228	4000	-3040
229	4320	-3040
230	4640	-3040
231	4960	-3040
232	5280	-3040
233	4000	-3300
234	4320	-3300
235	4640	-3300
236	4960	-3300
237	5280	-3300
238	4000	-3560
239	4320	-3560
240	4640	-3560
241	4960	-3560
242	5280	-3560
243	6000	-2000
244	6320	-2000
245	6640	-2000
246	6960	-2000
247	7280	-2000
248	6000	-2260
249	6320	-2260
250	6640	-2260
251	6960	-2260
252	7280	-2260
253	6000	-2520
254	6320	-2520
255	6640	-2520
256	6960	-2520
257	7280	-2520
258	6000	-2780
259	6320	-2780
260	6640	-2780
261	6960	-2780
262	7280	-2780
263	6000	-3040
264	6320	-3040
265	6640	-3040
266	6960	-3040
267	7280	-3040
268	6000	-3300
269	6320	-3300
270	6640	-3300
271	6960	-3300
272	7280	-3300
273	6000	-3560
274	6320	-3560
275	6640	-3560
276	6960	-3560
277	7280	-3560
278	0	-4000
279	320	-4000
280	640	-4000
281	960	-4000
282	1280	-4000
283	0	-4260
284	320	-4260
285	640	-4260
286	960	-4260
287	1280	-4260
288	0	-4520
289	320	-4520
290	640	-4520
291	960	-4520
292	1280	-4520
293	0	-4780
294	320	-4780
295	640	-4780
296	960	-4780
297	1280	-4780
298	0	-5040
299	320	-5040
300	640	-5040
301	960	-5040
302	1280	-5040
303	0	-5300
304	320	-5300
305	640	-5300
306	960	-5300
307	1280	-5300
308	0	-5560
309	320	-5560
310	640	-5560
311	960	-5560
312	1280	-5560
313	2000	-4000
314	2320	-4000
315	2640	-4000
316	2960	-4000
317	3280	-4000
318	2000	-4260
319	2320	-4260
320	2640	-4260
321	2960	-4260
322	3280	-4260
323	2000	-4520
324	2320	-4520
325	2640	-4520
326	2960	-4520
327	3280	-4520
328	2000	-4780
329	2320	-4780
330	2640	-4780
331	2960	-4780
332	3280	-4780
333	2000	-5040
334	2320	-5040
335	2640	-5040
336	2960	-5040
337	3280	-5040
338	2000	-5300
339	2320	-5300
340	2640	-5300
341	2960	-5300
342	3280	-5300
343	2000	-5560
344	2320	-5560
345	2640	-5560
346	2960	-5560
347	3280	-5560
348	4000	-4000
349	4320	-4000
350	4640	-4000
351	4960	-4000
352	5280	-4000
353	4000	-4260
354	4320	-4260
355	4640	-4260
356	4960	-4260
357	5280	-4260
358	4000	-4520
359	4320	-4520
360	4640	-4520
361	4960	-4520
362	5280	-4520
363	4000	-4780
364	4320	-4780
365	4640	-4780
366	4960	-4780
367	5280	-4780
368	4000	-5040
369	4320	-5040
370	4640	-5040
371	4960	-5040
372	5280	-5040
373	4000	-5300
374	4320	-5300
375	4640	-5300
376	4960	-5300
377	5280	-5300
378	4000	-5560
379	4320	-5560
380	4640	-5560
381	4960	-5560
382	5280	-5560
383	6000	-4000
384	6320	-4000
385	6640	-4000
386	6960	-4000
387	7280	-4000
388	6000	-4260
389	6320	-4260
390	6640	-4260
391	6960	-4260
392	7280	-4260
393	6000	-4520
394	6320	-4520
395	6640	-4520
396	6960	-4520
397	7280	-4520
398	6000	-4780
399	6320	-4780
400	6640	-4780
401	6960	-4780
402	7280	-4780
403	6000	-5040
404	6320	-5040
405	6640	-5040
406	6960	-5040
407	7280	-5040
408	6000	-5300
409	6320	-5300
410	6640	-5300
411	6960	-5300
412	7280	-5300
413	6000	-5560
414	6320	-5560
415	6640	-5560
416	6960	-5560
417	7280	-5560
418	0	-6000
419	320	-6000
420	640	-6000
421	960	-6000
422	1280	-6000
423	0	-6260
424	320	-6260
425	640	-6260
426	960	-6260
427	1280	-6260
428	0	-6520
429	320	-6520
430	640	-6520
431	960	-6520
432	1280	-6520
433	0	-6780
434	320	-6780
435	640	-6780
436	960	-6780
437	1280	-6780
438	0	-7040
439	320	-7040
440	640	-7040
441	960	-7040
442	1280	-7040
443	0	-7300
444	320	-7300
445	640	-7300
446	960	-7300
447	1280	-7300
448	320	-7560
449	640	-7560
450	960	-7560
451	1280	-7560
452	2000	-6000
453	2320	-6000
454	2640	-6000
455	2960	-6000
456	3280	-6000
457	2000	-6260
458	2320	-6260
459	2640	-6260
460	2960	-6260
461	3280	-6260
462	2000	-6520
463	2320	-6520
464	2640	-6520
465	2960	-6520
466	3280	-6520
467	2000	-6780
468	2320	-6780
469	2640	-6780
470	2960	-6780
471	3280	-6780
472	2000	-7040
473	2320	-7040
474	2640	-7040
475	2960	-7040
476	3280	-7040
477	2000	-7300
478	2320	-7300
479	2640	-7300
480	2960	-7300
481	3280	-7300
482	2000	-7560
483	2320	-7560
484	2640	-7560
485	2960	-7560
486	3280	-7560
487	4000	-6000
488	4320	-6000
489	4640	-6000
490	4960	-6000
491	5280	-6000
492	4000	-6260
493	4320	-6260
494	4640	-6260
495	4960	-6260
496	5280	-6260
497	4000	-6520
498	4320	-6520
499	4640	-6520
500	4960	-6520
501	5280	-6520
502	4000	-6780
503	4320	-6780
504	4640	-6780
505	4960	-6780
506	5280	-6780
507	4000	-7040
508	4320	-7040
509	4640	-7040
510	4960	-7040
511	5280	-7040
512	4000	-7300
513	4320	-7300
514	4640	-7300
515	4960	-7300
516	5280	-7300
517	4000	-7560
518	4320	-7560
519	4640	-7560
520	4960	-7560
521	5280	-7560
522	6000	-6000
523	6320	-6000
524	6640	-6000
525	6960	-6000
526	7280	-6000
527	6000	-6260
528	6320	-6260
529	6640	-6260
530	6960	-6260
531	7280	-6260
532	6000	-6520
533	6320	-6520
534	6640	-6520
535	6960	-6520
536	7280	-6520
537	6000	-6780
538	6320	-6780
539	6640	-6780
540	6960	-6780
541	7280	-6780
542	6000	-7040
543	6320	-7040
544	6640	-7040
545	6960	-7040
546	7280	-7040
547	6000	-7300
548	6320	-7300
549	6640	-7300
550	6960	-7300
551	7280	-7300
552	6000	-7560
553	6320	-7560
554	6640	-7560
555	6960	-7560
