# Supplementary material for: The Influence of Reactive Ion Etching Chemistry on the Initial Resistance and Cycling Stability of Line-Type (Bridge) Phase-Change Memory Devices
Source: Materials (Basel). 2025 Oct 12;18(20):4681. doi: 10.3390/ma18204681 (PMC12565918; doi:10.3390/ma18204681)
Supplement: Supplementary file 1 [file materials-18-04681-s001.zip › File S1-Data_PCM/Figure 3_c/AIXCT_02/Data/csv/Measured_devices.csv]

	X	Y	Rinit
0	320	0	66666.66666666667
1	320	0	66666.66666666667
2	320	-260	66666.66666666667
3	320	-520	66666.66666666667
4	320	-780	66666.66666666667
5	320	-1040	66666.66666666667
6	320	-1300	66666.66666666667
7	320	-1560	66666.66666666667
8	640	-2000	66666.66666666667
9	640	-2260	66666.66666666667
10	640	-2520	66666.66666666667
11	640	-2780	66666.66666666667
12	640	-3040	66666.66666666667
13	640	-3300	66666.66666666667
14	640	-3560	66666.66666666667
15	640	-4000	66666.66666666667
16	640	-5040	66666.66666666667
17	640	-6000	66666.66666666667
18	640	-7040	66666.66666666667
19	2320	0	66666.66666666667
20	2320	-260	66666.66666666667
21	2320	-520	66666.66666666667
22	2320	-780	66666.66666666667
23	2320	-1040	66666.66666666667
24	2320	-1300	66666.66666666667
25	2320	-1560	66666.66666666667
26	2640	-2000	66666.66666666667
27	2640	-2260	66666.66666666667
28	2640	-2520	66666.66666666667
29	2640	-2780	66666.66666666667
30	2640	-3040	66666.66666666667
31	2640	-3300	66666.66666666667
32	2640	-3560	66666.66666666667
33	2640	-4260	66666.66666666667
34	2640	-5300	66666.66666666667
35	2960	-6260	66666.66666666667
36	2960	-7300	66666.66666666667
37	4320	0	66666.66666666667
38	4320	-260	66666.66666666667
39	4320	-520	66666.66666666667
40	4320	-780	66666.66666666667
41	4320	-1040	66666.66666666667
42	4320	-1300	66666.66666666667
43	4320	-1560	66666.66666666667
44	4640	-2000	66666.66666666667
45	4640	-2260	66666.66666666667
46	4640	-2520	66666.66666666667
47	4640	-2780	66666.66666666667
48	4640	-3040	66666.66666666667
49	4640	-3300	66666.66666666667
50	4640	-3560	66666.66666666667
51	4640	-4520	66666.66666666667
52	4640	-5560	66666.66666666667
53	4960	-6520	66666.66666666667
54	4960	-7560	66666.66666666667
55	6320	0	66666.66666666667
56	6640	-260	66666.66666666667
57	6640	-520	66666.66666666667
58	6640	-780	66666.66666666667
59	6640	-1040	66666.66666666667
60	6640	-1300	66666.66666666667
61	6640	-1560	66666.66666666667
62	6640	-2000	66666.66666666667
63	6640	-2260	66666.66666666667
64	6640	-2520	66666.66666666667
65	6640	-2780	66666.66666666667
66	6640	-3040	66666.66666666667
67	6640	-3300	66666.66666666667
68	6640	-3560	66666.66666666667
69	6640	-4780	66666.66666666667
70	6960	-6780	66666.66666666667
