# Supplementary material for: The Influence of Reactive Ion Etching Chemistry on the Initial Resistance and Cycling Stability of Line-Type (Bridge) Phase-Change Memory Devices
Source: Materials (Basel). 2025 Oct 12;18(20):4681. doi: 10.3390/ma18204681 (PMC12565918; doi:10.3390/ma18204681)
Supplement: Supplementary file 1 [file materials-18-04681-s001.zip › File S1-Data_PCM/Figure 3_c/AIXCT_03/Data/csv/Measured_devices.csv]

	X	Y	Rinit
0	0	-520	66666.66666666667
1	0	-1040	66666.66666666667
2	0	-1560	66666.66666666667
3	2000	-260	66666.66666666667
4	2000	-780	66666.66666666667
5	2000	-1300	66666.66666666667
6	4000	0	66666.66666666667
7	4000	-520	66666.66666666667
8	4000	-1040	66666.66666666667
9	4000	-1560	66666.66666666667
10	6320	-260	66666.66666666667
11	6320	-780	66666.66666666667
12	6320	-1300	66666.66666666667
13	320	-2000	66666.66666666667
14	320	-2520	66666.66666666667
15	320	-3040	66666.66666666667
16	320	-3560	66666.66666666667
17	2320	-2260	66666.66666666667
18	2320	-2780	66666.66666666667
19	2320	-3300	66666.66666666667
20	4320	-2000	66666.66666666667
21	4320	-2520	66666.66666666667
22	4320	-3040	66666.66666666667
23	4320	-3560	66666.66666666667
24	6320	-2260	66666.66666666667
25	6320	-2780	66666.66666666667
26	6320	-3300	66666.66666666667
27	320	-4000	66666.66666666667
28	320	-4520	66666.66666666667
29	320	-5040	66666.66666666667
30	320	-5560	66666.66666666667
31	2320	-4260	66666.66666666667
32	2320	-4780	66666.66666666667
33	2320	-5300	66666.66666666667
34	4320	-4000	66666.66666666667
35	4320	-4520	66666.66666666667
36	4320	-5040	66666.66666666667
37	4320	-5560	66666.66666666667
38	6320	-4260	66666.66666666667
39	6320	-4780	66666.66666666667
40	6320	-5300	66666.66666666667
41	320	-6000	66666.66666666667
42	320	-6520	66666.66666666667
43	320	-7040	66666.66666666667
44	640	-7560	66666.66666666667
45	2640	-6260	66666.66666666667
46	2640	-6780	66666.66666666667
47	2640	-7300	66666.66666666667
48	4640	-6000	66666.66666666667
49	4640	-6520	66666.66666666667
50	4640	-7040	66666.66666666667
51	4640	-7560	66666.66666666667
52	6640	-6260	66666.66666666667
53	6640	-6780	66666.66666666667
54	6640	-7300	66666.66666666667
55	6960	-7560	66666.66666666667
