# Supplementary material for: The Influence of Reactive Ion Etching Chemistry on the Initial Resistance and Cycling Stability of Line-Type (Bridge) Phase-Change Memory Devices
Source: Materials (Basel). 2025 Oct 12;18(20):4681. doi: 10.3390/ma18204681 (PMC12565918; doi:10.3390/ma18204681)
Supplement: Supplementary file 1 [file materials-18-04681-s001.zip › File S1-Data_PCM/Figure 3_c/AIXCT_04/Data/csv/Measured_devices.csv]

	X	Y	Rinit
0	320	0	66666.66666666667
1	320	0	66666.66666666667
2	320	-260	66666.66666666667
3	320	-260	66666.66666666667
4	320	-520	66666.66666666667
5	320	-780	66666.66666666667
6	320	-1040	66666.66666666667
7	320	-1300	66666.66666666667
8	320	-1560	66666.66666666667
9	640	-2000	66666.66666666667
10	640	-2260	66666.66666666667
11	640	-2520	66666.66666666667
12	640	-2780	66666.66666666667
13	640	-3040	66666.66666666667
14	640	-3300	66666.66666666667
15	640	-3560	66666.66666666667
16	640	-4000	66666.66666666667
17	640	-4260	66666.66666666667
18	640	-4520	66666.66666666667
19	640	-4780	66666.66666666667
20	640	-5040	66666.66666666667
21	640	-5300	66666.66666666667
22	640	-5560	66666.66666666667
23	640	-6000	66666.66666666667
24	640	-6260	66666.66666666667
25	640	-6520	66666.66666666667
26	640	-6780	66666.66666666667
27	640	-7040	66666.66666666667
28	640	-7300	66666.66666666667
29	960	-7560	66666.66666666667
30	2320	0	66666.66666666667
31	2320	-260	66666.66666666667
32	2320	-520	66666.66666666667
33	2320	-780	66666.66666666667
34	2320	-1040	66666.66666666667
35	2320	-1300	66666.66666666667
36	2320	-1560	66666.66666666667
37	2640	-2000	66666.66666666667
38	2640	-2260	66666.66666666667
39	2640	-2520	66666.66666666667
40	2640	-2780	66666.66666666667
41	2640	-3040	66666.66666666667
42	2640	-3300	66666.66666666667
43	2640	-3560	66666.66666666667
44	2640	-4000	66666.66666666667
45	2640	-4260	66666.66666666667
46	2640	-4520	66666.66666666667
47	2640	-4780	66666.66666666667
48	2640	-5040	66666.66666666667
49	2640	-5300	66666.66666666667
50	2640	-5560	66666.66666666667
51	2960	-6000	66666.66666666667
52	2960	-6260	66666.66666666667
53	2960	-6520	66666.66666666667
54	2960	-6780	66666.66666666667
55	2960	-7040	66666.66666666667
56	2960	-7300	66666.66666666667
57	2960	-7560	66666.66666666667
58	4320	0	66666.66666666667
59	4320	-260	66666.66666666667
60	4320	-520	66666.66666666667
61	4320	-780	66666.66666666667
62	4320	-1040	66666.66666666667
63	4320	-1300	66666.66666666667
64	4320	-1560	66666.66666666667
65	4640	-2000	66666.66666666667
66	4640	-2260	66666.66666666667
67	4640	-2520	66666.66666666667
68	4640	-2780	66666.66666666667
69	4640	-3040	66666.66666666667
70	4640	-3300	66666.66666666667
71	4640	-3560	66666.66666666667
72	4640	-4000	66666.66666666667
73	4640	-4260	66666.66666666667
74	4640	-4520	66666.66666666667
75	4640	-4780	66666.66666666667
76	4640	-5040	66666.66666666667
77	4640	-5300	66666.66666666667
78	4640	-5560	66666.66666666667
79	4960	-6000	66666.66666666667
80	4960	-6260	66666.66666666667
81	4960	-6520	66666.66666666667
82	4960	-6780	66666.66666666667
83	4960	-7040	66666.66666666667
84	4960	-7300	66666.66666666667
85	4960	-7560	66666.66666666667
86	6320	0	66666.66666666667
87	6640	-260	66666.66666666667
88	6640	-520	66666.66666666667
89	6640	-780	66666.66666666667
90	6640	-1040	66666.66666666667
91	6640	-1300	66666.66666666667
92	6640	-1560	66666.66666666667
93	6640	-2000	66666.66666666667
94	6640	-2260	66666.66666666667
95	6640	-2520	66666.66666666667
96	6640	-2780	66666.66666666667
97	6640	-3040	66666.66666666667
98	6640	-3300	66666.66666666667
99	6640	-3560	66666.66666666667
100	6640	-4000	66666.66666666667
101	6640	-4260	66666.66666666667
102	6640	-4520	66666.66666666667
103	6640	-4780	66666.66666666667
104	6640	-5040	66666.66666666667
105	6640	-5300	66666.66666666667
106	6640	-5560	66666.66666666667
107	6960	-6000	66666.66666666667
108	6960	-6260	66666.66666666667
109	6960	-6520	66666.66666666667
110	6960	-6780	66666.66666666667
111	6960	-7040	66666.66666666667
112	6960	-7300	66666.66666666667
113	6960	-7560	66666.66666666667
