# Supplementary material for: The Influence of Reactive Ion Etching Chemistry on the Initial Resistance and Cycling Stability of Line-Type (Bridge) Phase-Change Memory Devices
Source: Materials (Basel). 2025 Oct 12;18(20):4681. doi: 10.3390/ma18204681 (PMC12565918; doi:10.3390/ma18204681)
Supplement: Supplementary file 1 [file materials-18-04681-s001.zip › File S1-Data_PCM/Figure 4_c/Data/csv/All_dots.csv]

	X	Y
0	960	0
1	1280	0
2	1600	0
3	1920	0
4	640	-260
5	960	-260
6	1280	-260
7	1600	-260
8	1920	-260
9	2240	-260
10	320	-520
11	640	-520
12	960	-520
13	1280	-520
14	1600	-520
15	1920	-520
16	2240	-520
17	2560	-520
18	320	-780
19	640	-780
20	960	-780
21	1280	-780
22	1600	-780
23	1920	-780
24	2240	-780
25	2560	-780
26	320	-1040
27	640	-1040
28	960	-1040
29	1280	-1040
30	1600	-1040
31	1920	-1040
32	2240	-1040
33	2560	-1040
34	320	-1300
35	640	-1300
36	960	-1300
37	1280	-1300
38	1600	-1300
39	1920	-1300
40	2240	-1300
41	2560	-1300
42	640	-1560
43	960	-1560
44	1280	-1560
45	1600	-1560
46	1920	-1560
47	2240	-1560
48	960	-2080
49	1280	-2080
50	1600	-2080
51	1920	-2080
52	640	-2340
53	960	-2340
54	1280	-2340
55	1600	-2340
56	1920	-2340
57	2240	-2340
58	320	-2600
59	640	-2600
60	960	-2600
61	1280	-2600
62	1600	-2600
63	1920	-2600
64	2240	-2600
65	2560	-2600
66	320	-2860
67	640	-2860
68	960	-2860
69	1280	-2860
70	1600	-2860
71	1920	-2860
72	2240	-2860
73	2560	-2860
74	320	-3120
75	640	-3120
76	960	-3120
77	1280	-3120
78	1600	-3120
79	1920	-3120
80	2240	-3120
81	2560	-3120
82	320	-3380
83	640	-3380
84	960	-3380
85	1280	-3380
86	1600	-3380
87	1920	-3380
88	2240	-3380
89	2560	-3380
90	640	-3640
91	960	-3640
92	1280	-3640
93	1600	-3640
94	1920	-3640
95	2240	-3640
96	960	-4160
97	1280	-4160
98	1600	-4160
99	1920	-4160
100	640	-4420
101	960	-4420
102	1280	-4420
103	1600	-4420
104	1920	-4420
105	2240	-4420
106	320	-4680
107	640	-4680
108	960	-4680
109	1280	-4680
110	1600	-4680
111	1920	-4680
112	2240	-4680
113	2560	-4680
114	320	-4940
115	640	-4940
116	960	-4940
117	1280	-4940
118	1600	-4940
119	1920	-4940
120	2240	-4940
121	2560	-4940
122	320	-5200
123	640	-5200
124	960	-5200
125	1280	-5200
126	1600	-5200
127	1920	-5200
128	2240	-5200
129	2560	-5200
130	320	-5460
131	640	-5460
132	960	-5460
133	1280	-5460
134	1600	-5460
135	1920	-5460
136	2240	-5460
137	2560	-5460
138	640	-5720
139	960	-5720
140	1280	-5720
141	1600	-5720
142	1920	-5720
143	2240	-5720
144	960	-6240
145	1280	-6240
146	1600	-6240
147	1920	-6240
148	640	-6500
149	960	-6500
150	1280	-6500
151	1600	-6500
152	1920	-6500
153	2240	-6500
154	320	-6760
155	640	-6760
156	960	-6760
157	1280	-6760
158	1600	-6760
159	1920	-6760
160	2240	-6760
161	2560	-6760
162	320	-7020
163	640	-7020
164	960	-7020
165	1280	-7020
166	1600	-7020
167	1920	-7020
168	2240	-7020
169	2560	-7020
170	320	-7280
171	640	-7280
172	960	-7280
173	1280	-7280
174	1600	-7280
175	1920	-7280
176	2240	-7280
177	2560	-7280
178	320	-7540
179	640	-7540
180	960	-7540
181	1280	-7540
182	1600	-7540
183	1920	-7540
184	2240	-7540
185	2560	-7540
186	640	-7800
187	960	-7800
188	1280	-7800
189	1600	-7800
190	1920	-7800
191	2240	-7800
192	960	-8320
193	1280	-8320
194	1600	-8320
195	1920	-8320
196	640	-8580
197	960	-8580
198	1280	-8580
199	1600	-8580
200	1920	-8580
201	2240	-8580
202	320	-8840
203	640	-8840
204	960	-8840
205	1280	-8840
206	1600	-8840
207	1920	-8840
208	2240	-8840
209	2560	-8840
210	320	-9100
211	640	-9100
212	960	-9100
213	1280	-9100
214	1600	-9100
215	1920	-9100
216	2240	-9100
217	2560	-9100
218	320	-9360
219	640	-9360
220	960	-9360
221	1280	-9360
222	1600	-9360
223	1920	-9360
224	2240	-9360
225	2560	-9360
226	320	-9620
227	640	-9620
228	960	-9620
229	1280	-9620
230	1600	-9620
231	1920	-9620
232	2240	-9620
233	2560	-9620
234	640	-9880
235	960	-9880
236	1280	-9880
237	1600	-9880
238	1920	-9880
239	2240	-9880
240	960	-10400
241	1280	-10400
242	1600	-10400
243	1920	-10400
244	640	-10660
245	960	-10660
246	1280	-10660
247	1600	-10660
248	1920	-10660
249	2240	-10660
250	320	-10920
251	640	-10920
252	960	-10920
253	1280	-10920
254	1600	-10920
255	1920	-10920
256	2240	-10920
257	2560	-10920
258	320	-11180
259	640	-11180
260	960	-11180
261	1280	-11180
262	1600	-11180
263	1920	-11180
264	2240	-11180
265	2560	-11180
266	320	-11440
267	640	-11440
268	960	-11440
269	1280	-11440
270	1600	-11440
271	1920	-11440
272	2240	-11440
273	2560	-11440
274	320	-11700
275	640	-11700
276	960	-11700
277	1280	-11700
278	1600	-11700
279	1920	-11700
280	2240	-11700
281	2560	-11700
282	640	-11960
283	960	-11960
284	1280	-11960
285	1600	-11960
286	1920	-11960
287	2240	-11960
288	960	-12480
289	1280	-12480
290	1600	-12480
291	1920	-12480
292	640	-12740
293	960	-12740
294	1280	-12740
295	1600	-12740
296	1920	-12740
297	2240	-12740
298	320	-13000
299	640	-13000
300	960	-13000
301	1280	-13000
302	1600	-13000
303	1920	-13000
304	2240	-13000
305	2560	-13000
306	320	-13260
307	640	-13260
308	960	-13260
309	1280	-13260
310	1600	-13260
311	1920	-13260
312	2240	-13260
313	2560	-13260
314	320	-13520
315	640	-13520
316	960	-13520
317	1280	-13520
318	1600	-13520
319	1920	-13520
320	2240	-13520
321	2560	-13520
322	320	-13780
323	640	-13780
324	960	-13780
325	1280	-13780
326	1600	-13780
327	1920	-13780
328	2240	-13780
329	2560	-13780
330	640	-14040
331	960	-14040
332	1280	-14040
333	1600	-14040
334	1920	-14040
335	2240	-14040
336	960	-14560
337	1280	-14560
338	1600	-14560
339	1920	-14560
340	640	-14820
341	960	-14820
342	1280	-14820
343	1600	-14820
344	1920	-14820
345	2240	-14820
346	320	-15080
347	640	-15080
348	960	-15080
349	1280	-15080
350	1600	-15080
351	1920	-15080
352	2240	-15080
353	2560	-15080
354	320	-15340
355	640	-15340
356	960	-15340
357	1280	-15340
358	1600	-15340
359	1920	-15340
360	2240	-15340
361	2560	-15340
362	320	-15600
363	640	-15600
364	960	-15600
365	1280	-15600
366	1600	-15600
367	1920	-15600
368	2240	-15600
369	2560	-15600
370	320	-15860
371	640	-15860
372	960	-15860
373	1280	-15860
374	1600	-15860
375	1920	-15860
376	2240	-15860
377	2560	-15860
378	640	-16120
379	960	-16120
380	1280	-16120
381	1600	-16120
382	1920	-16120
383	2240	-16120
384	960	-16640
385	1280	-16640
386	1600	-16640
387	1920	-16640
388	640	-16900
389	960	-16900
390	1280	-16900
391	1600	-16900
392	1920	-16900
393	2240	-16900
394	320	-17160
395	640	-17160
396	960	-17160
397	1280	-17160
398	1600	-17160
399	1920	-17160
400	2240	-17160
401	2560	-17160
402	320	-17420
403	640	-17420
404	960	-17420
405	1280	-17420
406	1600	-17420
407	1920	-17420
408	2240	-17420
409	2560	-17420
410	320	-17680
411	640	-17680
412	960	-17680
413	1280	-17680
414	1600	-17680
415	1920	-17680
416	2240	-17680
417	2560	-17680
418	320	-17940
419	640	-17940
420	960	-17940
421	1280	-17940
422	1600	-17940
423	1920	-17940
424	2240	-17940
425	2560	-17940
426	640	-18200
427	960	-18200
428	1280	-18200
429	1600	-18200
430	1920	-18200
431	2240	-18200
432	960	-18720
433	1280	-18720
434	1600	-18720
435	1920	-18720
436	640	-18980
437	960	-18980
438	1280	-18980
439	1600	-18980
440	1920	-18980
441	2240	-18980
442	320	-19240
443	640	-19240
444	960	-19240
445	1280	-19240
446	1600	-19240
447	1920	-19240
448	2240	-19240
449	2560	-19240
450	320	-19500
451	640	-19500
452	960	-19500
453	1280	-19500
454	1600	-19500
455	1920	-19500
456	2240	-19500
457	2560	-19500
458	320	-19760
459	640	-19760
460	960	-19760
461	1280	-19760
462	1600	-19760
463	1920	-19760
464	2240	-19760
465	2560	-19760
466	320	-20020
467	640	-20020
468	960	-20020
469	1280	-20020
470	1600	-20020
471	1920	-20020
472	2240	-20020
473	2560	-20020
474	640	-20280
475	960	-20280
476	1280	-20280
477	1600	-20280
478	1920	-20280
479	2240	-20280
480	3880	0
481	4200	0
482	4520	0
483	4840	0
484	3560	-260
485	3880	-260
486	4200	-260
487	4520	-260
488	4840	-260
489	5160	-260
490	3240	-520
491	3560	-520
492	3880	-520
493	4200	-520
494	4520	-520
495	4840	-520
496	5160	-520
497	5480	-520
498	3240	-780
499	3560	-780
500	3880	-780
501	4200	-780
502	4520	-780
503	4840	-780
504	5160	-780
505	5480	-780
506	3240	-1040
507	3560	-1040
508	3880	-1040
509	4200	-1040
510	4520	-1040
511	4840	-1040
512	5160	-1040
513	5480	-1040
514	3240	-1300
515	3560	-1300
516	3880	-1300
517	4200	-1300
518	4520	-1300
519	4840	-1300
520	5160	-1300
521	5480	-1300
522	3560	-1560
523	3880	-1560
524	4200	-1560
525	4520	-1560
526	4840	-1560
527	5160	-1560
528	3880	-2080
529	4200	-2080
530	4520	-2080
531	4840	-2080
532	3560	-2340
533	3880	-2340
534	4200	-2340
535	4520	-2340
536	4840	-2340
537	5160	-2340
538	3240	-2600
539	3560	-2600
540	3880	-2600
541	4200	-2600
542	4520	-2600
543	4840	-2600
544	5160	-2600
545	5480	-2600
546	3240	-2860
547	3560	-2860
548	3880	-2860
549	4200	-2860
550	4520	-2860
551	4840	-2860
552	5160	-2860
553	5480	-2860
554	3240	-3120
555	3560	-3120
556	3880	-3120
557	4200	-3120
558	4520	-3120
559	4840	-3120
560	5160	-3120
561	5480	-3120
562	3240	-3380
563	3560	-3380
564	3880	-3380
565	4200	-3380
566	4520	-3380
567	4840	-3380
568	5160	-3380
569	5480	-3380
570	3560	-3640
571	3880	-3640
572	4200	-3640
573	4520	-3640
574	4840	-3640
575	5160	-3640
576	3880	-4160
577	4200	-4160
578	4520	-4160
579	4840	-4160
580	3560	-4420
581	3880	-4420
582	4200	-4420
583	4520	-4420
584	4840	-4420
585	5160	-4420
586	3240	-4680
587	3560	-4680
588	3880	-4680
589	4200	-4680
590	4520	-4680
591	4840	-4680
592	5160	-4680
593	5480	-4680
594	3240	-4940
595	3560	-4940
596	3880	-4940
597	4200	-4940
598	4520	-4940
599	4840	-4940
600	5160	-4940
601	5480	-4940
602	3240	-5200
603	3560	-5200
604	3880	-5200
605	4200	-5200
606	4520	-5200
607	4840	-5200
608	5160	-5200
609	5480	-5200
610	3240	-5460
611	3560	-5460
612	3880	-5460
613	4200	-5460
614	4520	-5460
615	4840	-5460
616	5160	-5460
617	5480	-5460
618	3560	-5720
619	3880	-5720
620	4200	-5720
621	4520	-5720
622	4840	-5720
623	5160	-5720
624	3880	-6240
625	4200	-6240
626	4520	-6240
627	4840	-6240
628	3560	-6500
629	3880	-6500
630	4200	-6500
631	4520	-6500
632	4840	-6500
633	5160	-6500
634	3240	-6760
635	3560	-6760
636	3880	-6760
637	4200	-6760
638	4520	-6760
639	4840	-6760
640	5160	-6760
641	5480	-6760
642	3240	-7020
643	3560	-7020
644	3880	-7020
645	4200	-7020
646	4520	-7020
647	4840	-7020
648	5160	-7020
649	5480	-7020
650	3240	-7280
651	3560	-7280
652	3880	-7280
653	4200	-7280
654	4520	-7280
655	4840	-7280
656	5160	-7280
657	5480	-7280
658	3240	-7540
659	3560	-7540
660	3880	-7540
661	4200	-7540
662	4520	-7540
663	4840	-7540
664	5160	-7540
665	5480	-7540
666	3560	-7800
667	3880	-7800
668	4200	-7800
669	4520	-7800
670	4840	-7800
671	5160	-7800
672	3880	-8320
673	4200	-8320
674	4520	-8320
675	4840	-8320
676	3560	-8580
677	3880	-8580
678	4200	-8580
679	4520	-8580
680	4840	-8580
681	5160	-8580
682	3240	-8840
683	3560	-8840
684	3880	-8840
685	4200	-8840
686	4520	-8840
687	4840	-8840
688	5160	-8840
689	5480	-8840
690	3240	-9100
691	3560	-9100
692	3880	-9100
693	4200	-9100
694	4520	-9100
695	4840	-9100
696	5160	-9100
697	5480	-9100
698	3240	-9360
699	3560	-9360
700	3880	-9360
701	4200	-9360
702	4520	-9360
703	4840	-9360
704	5160	-9360
705	5480	-9360
706	3240	-9620
707	3560	-9620
708	3880	-9620
709	4200	-9620
710	4520	-9620
711	4840	-9620
712	5160	-9620
713	5480	-9620
714	3560	-9880
715	3880	-9880
716	4200	-9880
717	4520	-9880
718	4840	-9880
719	5160	-9880
720	3880	-10400
721	4200	-10400
722	4520	-10400
723	4840	-10400
724	3560	-10660
725	3880	-10660
726	4200	-10660
727	4520	-10660
728	4840	-10660
729	5160	-10660
730	3240	-10920
731	3560	-10920
732	3880	-10920
733	4200	-10920
734	4520	-10920
735	4840	-10920
736	5160	-10920
737	5480	-10920
738	3240	-11180
739	3560	-11180
740	3880	-11180
741	4200	-11180
742	4520	-11180
743	4840	-11180
744	5160	-11180
745	5480	-11180
746	3240	-11440
747	3560	-11440
748	3880	-11440
749	4200	-11440
750	4520	-11440
751	4840	-11440
752	5160	-11440
753	5480	-11440
754	3240	-11700
755	3560	-11700
756	3880	-11700
757	4200	-11700
758	4520	-11700
759	4840	-11700
760	5160	-11700
761	5480	-11700
762	3560	-11960
763	3880	-11960
764	4200	-11960
765	4520	-11960
766	4840	-11960
767	5160	-11960
768	3880	-12480
769	4200	-12480
770	4520	-12480
771	4840	-12480
772	3560	-12740
773	3880	-12740
774	4200	-12740
775	4520	-12740
776	4840	-12740
777	5160	-12740
778	3240	-13000
779	3560	-13000
780	3880	-13000
781	4200	-13000
782	4520	-13000
783	4840	-13000
784	5160	-13000
785	5480	-13000
786	3240	-13260
787	3560	-13260
788	3880	-13260
789	4200	-13260
790	4520	-13260
791	4840	-13260
792	5160	-13260
793	5480	-13260
794	3240	-13520
795	3560	-13520
796	3880	-13520
797	4200	-13520
798	4520	-13520
799	4840	-13520
800	5160	-13520
801	5480	-13520
802	3240	-13780
803	3560	-13780
804	3880	-13780
805	4200	-13780
806	4520	-13780
807	4840	-13780
808	5160	-13780
809	5480	-13780
810	3560	-14040
811	3880	-14040
812	4200	-14040
813	4520	-14040
814	4840	-14040
815	5160	-14040
816	3880	-14560
817	4200	-14560
818	4520	-14560
819	4840	-14560
820	3560	-14820
821	3880	-14820
822	4200	-14820
823	4520	-14820
824	4840	-14820
825	5160	-14820
826	3240	-15080
827	3560	-15080
828	3880	-15080
829	4200	-15080
830	4520	-15080
831	4840	-15080
832	5160	-15080
833	5480	-15080
834	3240	-15340
835	3560	-15340
836	3880	-15340
837	4200	-15340
838	4520	-15340
839	4840	-15340
840	5160	-15340
841	5480	-15340
842	3240	-15600
843	3560	-15600
844	3880	-15600
845	4200	-15600
846	4520	-15600
847	4840	-15600
848	5160	-15600
849	5480	-15600
850	3240	-15860
851	3560	-15860
852	3880	-15860
853	4200	-15860
854	4520	-15860
855	4840	-15860
856	5160	-15860
857	5480	-15860
858	3560	-16120
859	3880	-16120
860	4200	-16120
861	4520	-16120
862	4840	-16120
863	5160	-16120
864	3880	-16640
865	4200	-16640
866	4520	-16640
867	4840	-16640
868	3560	-16900
869	3880	-16900
870	4200	-16900
871	4520	-16900
872	4840	-16900
873	5160	-16900
874	3240	-17160
875	3560	-17160
876	3880	-17160
877	4200	-17160
878	4520	-17160
879	4840	-17160
880	5160	-17160
881	5480	-17160
882	3240	-17420
883	3560	-17420
884	3880	-17420
885	4200	-17420
886	4520	-17420
887	4840	-17420
888	5160	-17420
889	5480	-17420
890	3240	-17680
891	3560	-17680
892	3880	-17680
893	4200	-17680
894	4520	-17680
895	4840	-17680
896	5160	-17680
897	5480	-17680
898	3240	-17940
899	3560	-17940
900	3880	-17940
901	4200	-17940
902	4520	-17940
903	4840	-17940
904	5160	-17940
905	5480	-17940
906	3560	-18200
907	3880	-18200
908	4200	-18200
909	4520	-18200
910	4840	-18200
911	5160	-18200
912	3880	-18720
913	4200	-18720
914	4520	-18720
915	4840	-18720
916	3560	-18980
917	3880	-18980
918	4200	-18980
919	4520	-18980
920	4840	-18980
921	5160	-18980
922	3240	-19240
923	3560	-19240
924	3880	-19240
925	4200	-19240
926	4520	-19240
927	4840	-19240
928	5160	-19240
929	5480	-19240
930	3240	-19500
931	3560	-19500
932	3880	-19500
933	4200	-19500
934	4520	-19500
935	4840	-19500
936	5160	-19500
937	5480	-19500
938	3240	-19760
939	3560	-19760
940	3880	-19760
941	4200	-19760
942	4520	-19760
943	4840	-19760
944	5160	-19760
945	5480	-19760
946	3240	-20020
947	3560	-20020
948	3880	-20020
949	4200	-20020
950	4520	-20020
951	4840	-20020
952	5160	-20020
953	5480	-20020
954	3560	-20280
955	3880	-20280
956	4200	-20280
957	4520	-20280
958	4840	-20280
959	5160	-20280
960	6800	0
961	7120	0
962	7440	0
963	7760	0
964	6480	-260
965	6800	-260
966	7120	-260
967	7440	-260
968	7760	-260
969	8080	-260
970	6160	-520
971	6480	-520
972	6800	-520
973	7120	-520
974	7440	-520
975	7760	-520
976	8080	-520
977	8400	-520
978	6160	-780
979	6480	-780
980	6800	-780
981	7120	-780
982	7440	-780
983	7760	-780
984	8080	-780
985	8400	-780
986	6160	-1040
987	6480	-1040
988	6800	-1040
989	7120	-1040
990	7440	-1040
991	7760	-1040
992	8080	-1040
993	8400	-1040
994	6160	-1300
995	6480	-1300
996	6800	-1300
997	7120	-1300
998	7440	-1300
999	7760	-1300
1000	8080	-1300
1001	8400	-1300
1002	6480	-1560
1003	6800	-1560
1004	7120	-1560
1005	7440	-1560
1006	7760	-1560
1007	8080	-1560
1008	6800	-2080
1009	7120	-2080
1010	7440	-2080
1011	7760	-2080
1012	6480	-2340
1013	6800	-2340
1014	7120	-2340
1015	7440	-2340
1016	7760	-2340
1017	8080	-2340
1018	6160	-2600
1019	6480	-2600
1020	6800	-2600
1021	7120	-2600
1022	7440	-2600
1023	7760	-2600
1024	8080	-2600
1025	8400	-2600
1026	6160	-2860
1027	6480	-2860
1028	6800	-2860
1029	7120	-2860
1030	7440	-2860
1031	7760	-2860
1032	8080	-2860
1033	8400	-2860
1034	6160	-3120
1035	6480	-3120
1036	6800	-3120
1037	7120	-3120
1038	7440	-3120
1039	7760	-3120
1040	8080	-3120
1041	8400	-3120
1042	6160	-3380
1043	6480	-3380
1044	6800	-3380
1045	7120	-3380
1046	7440	-3380
1047	7760	-3380
1048	8080	-3380
1049	8400	-3380
1050	6480	-3640
1051	6800	-3640
1052	7120	-3640
1053	7440	-3640
1054	7760	-3640
1055	8080	-3640
1056	6800	-4160
1057	7120	-4160
1058	7440	-4160
1059	7760	-4160
1060	6480	-4420
1061	6800	-4420
1062	7120	-4420
1063	7440	-4420
1064	7760	-4420
1065	8080	-4420
1066	6160	-4680
1067	6480	-4680
1068	6800	-4680
1069	7120	-4680
1070	7440	-4680
1071	7760	-4680
1072	8080	-4680
1073	8400	-4680
1074	6160	-4940
1075	6480	-4940
1076	6800	-4940
1077	7120	-4940
1078	7440	-4940
1079	7760	-4940
1080	8080	-4940
1081	8400	-4940
1082	6160	-5200
1083	6480	-5200
1084	6800	-5200
1085	7120	-5200
1086	7440	-5200
1087	7760	-5200
1088	8080	-5200
1089	8400	-5200
1090	6160	-5460
1091	6480	-5460
1092	6800	-5460
1093	7120	-5460
1094	7440	-5460
1095	7760	-5460
1096	8080	-5460
1097	8400	-5460
1098	6480	-5720
1099	6800	-5720
1100	7120	-5720
1101	7440	-5720
1102	7760	-5720
1103	8080	-5720
1104	6800	-6240
1105	7120	-6240
1106	7440	-6240
1107	7760	-6240
1108	6480	-6500
1109	6800	-6500
1110	7120	-6500
1111	7440	-6500
1112	7760	-6500
1113	8080	-6500
1114	6160	-6760
1115	6480	-6760
1116	6800	-6760
1117	7120	-6760
1118	7440	-6760
1119	7760	-6760
1120	8080	-6760
1121	8400	-6760
1122	6160	-7020
1123	6480	-7020
1124	6800	-7020
1125	7120	-7020
1126	7440	-7020
1127	7760	-7020
1128	8080	-7020
1129	8400	-7020
1130	6160	-7280
1131	6480	-7280
1132	6800	-7280
1133	7120	-7280
1134	7440	-7280
1135	7760	-7280
1136	8080	-7280
1137	8400	-7280
1138	6160	-7540
1139	6480	-7540
1140	6800	-7540
1141	7120	-7540
1142	7440	-7540
1143	7760	-7540
1144	8080	-7540
1145	8400	-7540
1146	6480	-7800
1147	6800	-7800
1148	7120	-7800
1149	7440	-7800
1150	7760	-7800
1151	8080	-7800
1152	6800	-8320
1153	7120	-8320
1154	7440	-8320
1155	7760	-8320
1156	6480	-8580
1157	6800	-8580
1158	7120	-8580
1159	7440	-8580
1160	7760	-8580
1161	8080	-8580
1162	6160	-8840
1163	6480	-8840
1164	6800	-8840
1165	7120	-8840
1166	7440	-8840
1167	7760	-8840
1168	8080	-8840
1169	8400	-8840
1170	6160	-9100
1171	6480	-9100
1172	6800	-9100
1173	7120	-9100
1174	7440	-9100
1175	7760	-9100
1176	8080	-9100
1177	8400	-9100
1178	6160	-9360
1179	6480	-9360
1180	6800	-9360
1181	7120	-9360
1182	7440	-9360
1183	7760	-9360
1184	8080	-9360
1185	8400	-9360
1186	6160	-9620
1187	6480	-9620
1188	6800	-9620
1189	7120	-9620
1190	7440	-9620
1191	7760	-9620
1192	8080	-9620
1193	8400	-9620
1194	6480	-9880
1195	6800	-9880
1196	7120	-9880
1197	7440	-9880
1198	7760	-9880
1199	8080	-9880
1200	6800	-10400
1201	7120	-10400
1202	7440	-10400
1203	7760	-10400
1204	6480	-10660
1205	6800	-10660
1206	7120	-10660
1207	7440	-10660
1208	7760	-10660
1209	8080	-10660
1210	6160	-10920
1211	6480	-10920
1212	6800	-10920
1213	7120	-10920
1214	7440	-10920
1215	7760	-10920
1216	8080	-10920
1217	8400	-10920
1218	6160	-11180
1219	6480	-11180
1220	6800	-11180
1221	7120	-11180
1222	7440	-11180
1223	7760	-11180
1224	8080	-11180
1225	8400	-11180
1226	6160	-11440
1227	6480	-11440
1228	6800	-11440
1229	7120	-11440
1230	7440	-11440
1231	7760	-11440
1232	8080	-11440
1233	8400	-11440
1234	6160	-11700
1235	6480	-11700
1236	6800	-11700
1237	7120	-11700
1238	7440	-11700
1239	7760	-11700
1240	8080	-11700
1241	8400	-11700
1242	6480	-11960
1243	6800	-11960
1244	7120	-11960
1245	7440	-11960
1246	7760	-11960
1247	8080	-11960
1248	6800	-12480
1249	7120	-12480
1250	7440	-12480
1251	7760	-12480
1252	6480	-12740
1253	6800	-12740
1254	7120	-12740
1255	7440	-12740
1256	7760	-12740
1257	8080	-12740
1258	6160	-13000
1259	6480	-13000
1260	6800	-13000
1261	7120	-13000
1262	7440	-13000
1263	7760	-13000
1264	8080	-13000
1265	8400	-13000
1266	6160	-13260
1267	6480	-13260
1268	6800	-13260
1269	7120	-13260
1270	7440	-13260
1271	7760	-13260
1272	8080	-13260
1273	8400	-13260
1274	6160	-13520
1275	6480	-13520
1276	6800	-13520
1277	7120	-13520
1278	7440	-13520
1279	7760	-13520
1280	8080	-13520
1281	8400	-13520
1282	6160	-13780
1283	6480	-13780
1284	6800	-13780
1285	7120	-13780
1286	7440	-13780
1287	7760	-13780
1288	8080	-13780
1289	8400	-13780
1290	6480	-14040
1291	6800	-14040
1292	7120	-14040
1293	7440	-14040
1294	7760	-14040
1295	8080	-14040
1296	6800	-14560
1297	7120	-14560
1298	7440	-14560
1299	7760	-14560
1300	6480	-14820
1301	6800	-14820
1302	7120	-14820
1303	7440	-14820
1304	7760	-14820
1305	8080	-14820
1306	6160	-15080
1307	6480	-15080
1308	6800	-15080
1309	7120	-15080
1310	7440	-15080
1311	7760	-15080
1312	8080	-15080
1313	8400	-15080
1314	6160	-15340
1315	6480	-15340
1316	6800	-15340
1317	7120	-15340
1318	7440	-15340
1319	7760	-15340
1320	8080	-15340
1321	8400	-15340
1322	6160	-15600
1323	6480	-15600
1324	6800	-15600
1325	7120	-15600
1326	7440	-15600
1327	7760	-15600
1328	8080	-15600
1329	8400	-15600
1330	6160	-15860
1331	6480	-15860
1332	6800	-15860
1333	7120	-15860
1334	7440	-15860
1335	7760	-15860
1336	8080	-15860
1337	8400	-15860
1338	6480	-16120
1339	6800	-16120
1340	7120	-16120
1341	7440	-16120
1342	7760	-16120
1343	8080	-16120
1344	6800	-16640
1345	7120	-16640
1346	7440	-16640
1347	7760	-16640
1348	6480	-16900
1349	6800	-16900
1350	7120	-16900
1351	7440	-16900
1352	7760	-16900
1353	8080	-16900
1354	6160	-17160
1355	6480	-17160
1356	6800	-17160
1357	7120	-17160
1358	7440	-17160
1359	7760	-17160
1360	8080	-17160
1361	8400	-17160
1362	6160	-17420
1363	6480	-17420
1364	6800	-17420
1365	7120	-17420
1366	7440	-17420
1367	7760	-17420
1368	8080	-17420
1369	8400	-17420
1370	6160	-17680
1371	6480	-17680
1372	6800	-17680
1373	7120	-17680
1374	7440	-17680
1375	7760	-17680
1376	8080	-17680
1377	8400	-17680
1378	6160	-17940
1379	6480	-17940
1380	6800	-17940
1381	7120	-17940
1382	7440	-17940
1383	7760	-17940
1384	8080	-17940
1385	8400	-17940
1386	6480	-18200
1387	6800	-18200
1388	7120	-18200
1389	7440	-18200
1390	7760	-18200
1391	8080	-18200
1392	6800	-18720
1393	7120	-18720
1394	7440	-18720
1395	7760	-18720
1396	6480	-18980
1397	6800	-18980
1398	7120	-18980
1399	7440	-18980
1400	7760	-18980
1401	8080	-18980
1402	6160	-19240
1403	6480	-19240
1404	6800	-19240
1405	7120	-19240
1406	7440	-19240
1407	7760	-19240
1408	8080	-19240
1409	8400	-19240
1410	6160	-19500
1411	6480	-19500
1412	6800	-19500
1413	7120	-19500
1414	7440	-19500
1415	7760	-19500
1416	8080	-19500
1417	8400	-19500
1418	6160	-19760
1419	6480	-19760
1420	6800	-19760
1421	7120	-19760
1422	7440	-19760
1423	7760	-19760
1424	8080	-19760
1425	8400	-19760
1426	6160	-20020
1427	6480	-20020
1428	6800	-20020
1429	7120	-20020
1430	7440	-20020
1431	7760	-20020
1432	8080	-20020
1433	8400	-20020
1434	6480	-20280
1435	6800	-20280
1436	7120	-20280
1437	7440	-20280
1438	7760	-20280
1439	8080	-20280
1440	9720	0
1441	10040	0
1442	10360	0
1443	10680	0
1444	9400	-260
1445	9720	-260
1446	10040	-260
1447	10360	-260
1448	10680	-260
1449	11000	-260
1450	9080	-520
1451	9400	-520
1452	9720	-520
1453	10040	-520
1454	10360	-520
1455	10680	-520
1456	11000	-520
1457	11320	-520
1458	9080	-780
1459	9400	-780
1460	9720	-780
1461	10040	-780
1462	10360	-780
1463	10680	-780
1464	11000	-780
1465	11320	-780
1466	9080	-1040
1467	9400	-1040
1468	9720	-1040
1469	10040	-1040
1470	10360	-1040
1471	10680	-1040
1472	11000	-1040
1473	11320	-1040
1474	9080	-1300
1475	9400	-1300
1476	9720	-1300
1477	10040	-1300
1478	10360	-1300
1479	10680	-1300
1480	11000	-1300
1481	11320	-1300
1482	9400	-1560
1483	9720	-1560
1484	10040	-1560
1485	10360	-1560
1486	10680	-1560
1487	11000	-1560
1488	9720	-2080
1489	10040	-2080
1490	10360	-2080
1491	10680	-2080
1492	9400	-2340
1493	9720	-2340
1494	10040	-2340
1495	10360	-2340
1496	10680	-2340
1497	11000	-2340
1498	9080	-2600
1499	9400	-2600
1500	9720	-2600
1501	10040	-2600
1502	10360	-2600
1503	10680	-2600
1504	11000	-2600
1505	11320	-2600
1506	9080	-2860
1507	9400	-2860
1508	9720	-2860
1509	10040	-2860
1510	10360	-2860
1511	10680	-2860
1512	11000	-2860
1513	11320	-2860
1514	9080	-3120
1515	9400	-3120
1516	9720	-3120
1517	10040	-3120
1518	10360	-3120
1519	10680	-3120
1520	11000	-3120
1521	11320	-3120
1522	9080	-3380
1523	9400	-3380
1524	9720	-3380
1525	10040	-3380
1526	10360	-3380
1527	10680	-3380
1528	11000	-3380
1529	11320	-3380
1530	9400	-3640
1531	9720	-3640
1532	10040	-3640
1533	10360	-3640
1534	10680	-3640
1535	11000	-3640
1536	9720	-4160
1537	10040	-4160
1538	10360	-4160
1539	10680	-4160
1540	9400	-4420
1541	9720	-4420
1542	10040	-4420
1543	10360	-4420
1544	10680	-4420
1545	11000	-4420
1546	9080	-4680
1547	9400	-4680
1548	9720	-4680
1549	10040	-4680
1550	10360	-4680
1551	10680	-4680
1552	11000	-4680
1553	11320	-4680
1554	9080	-4940
1555	9400	-4940
1556	9720	-4940
1557	10040	-4940
1558	10360	-4940
1559	10680	-4940
1560	11000	-4940
1561	11320	-4940
1562	9080	-5200
1563	9400	-5200
1564	9720	-5200
1565	10040	-5200
1566	10360	-5200
1567	10680	-5200
1568	11000	-5200
1569	11320	-5200
1570	9080	-5460
1571	9400	-5460
1572	9720	-5460
1573	10040	-5460
1574	10360	-5460
1575	10680	-5460
1576	11000	-5460
1577	11320	-5460
1578	9400	-5720
1579	9720	-5720
1580	10040	-5720
1581	10360	-5720
1582	10680	-5720
1583	11000	-5720
1584	9720	-6240
1585	10040	-6240
1586	10360	-6240
1587	10680	-6240
1588	9400	-6500
1589	9720	-6500
1590	10040	-6500
1591	10360	-6500
1592	10680	-6500
1593	11000	-6500
1594	9080	-6760
1595	9400	-6760
1596	9720	-6760
1597	10040	-6760
1598	10360	-6760
1599	10680	-6760
1600	11000	-6760
1601	11320	-6760
1602	9080	-7020
1603	9400	-7020
1604	9720	-7020
1605	10040	-7020
1606	10360	-7020
1607	10680	-7020
1608	11000	-7020
1609	11320	-7020
1610	9080	-7280
1611	9400	-7280
1612	9720	-7280
1613	10040	-7280
1614	10360	-7280
1615	10680	-7280
1616	11000	-7280
1617	11320	-7280
1618	9080	-7540
1619	9400	-7540
1620	9720	-7540
1621	10040	-7540
1622	10360	-7540
1623	10680	-7540
1624	11000	-7540
1625	11320	-7540
1626	9400	-7800
1627	9720	-7800
1628	10040	-7800
1629	10360	-7800
1630	10680	-7800
1631	11000	-7800
1632	9720	-8320
1633	10040	-8320
1634	10360	-8320
1635	10680	-8320
1636	9400	-8580
1637	9720	-8580
1638	10040	-8580
1639	10360	-8580
1640	10680	-8580
1641	11000	-8580
1642	9080	-8840
1643	9400	-8840
1644	9720	-8840
1645	10040	-8840
1646	10360	-8840
1647	10680	-8840
1648	11000	-8840
1649	11320	-8840
1650	9080	-9100
1651	9400	-9100
1652	9720	-9100
1653	10040	-9100
1654	10360	-9100
1655	10680	-9100
1656	11000	-9100
1657	11320	-9100
1658	9080	-9360
1659	9400	-9360
1660	9720	-9360
1661	10040	-9360
1662	10360	-9360
1663	10680	-9360
1664	11000	-9360
1665	11320	-9360
1666	9080	-9620
1667	9400	-9620
1668	9720	-9620
1669	10040	-9620
1670	10360	-9620
1671	10680	-9620
1672	11000	-9620
1673	11320	-9620
1674	9400	-9880
1675	9720	-9880
1676	10040	-9880
1677	10360	-9880
1678	10680	-9880
1679	11000	-9880
1680	9720	-10400
1681	10040	-10400
1682	10360	-10400
1683	10680	-10400
1684	9400	-10660
1685	9720	-10660
1686	10040	-10660
1687	10360	-10660
1688	10680	-10660
1689	11000	-10660
1690	9080	-10920
1691	9400	-10920
1692	9720	-10920
1693	10040	-10920
1694	10360	-10920
1695	10680	-10920
1696	11000	-10920
1697	11320	-10920
1698	9080	-11180
1699	9400	-11180
1700	9720	-11180
1701	10040	-11180
1702	10360	-11180
1703	10680	-11180
1704	11000	-11180
1705	11320	-11180
1706	9080	-11440
1707	9400	-11440
1708	9720	-11440
1709	10040	-11440
1710	10360	-11440
1711	10680	-11440
1712	11000	-11440
1713	11320	-11440
1714	9080	-11700
1715	9400	-11700
1716	9720	-11700
1717	10040	-11700
1718	10360	-11700
1719	10680	-11700
1720	11000	-11700
1721	11320	-11700
1722	9400	-11960
1723	9720	-11960
1724	10040	-11960
1725	10360	-11960
1726	10680	-11960
1727	11000	-11960
1728	9720	-12480
1729	10040	-12480
1730	10360	-12480
1731	10680	-12480
1732	9400	-12740
1733	9720	-12740
1734	10040	-12740
1735	10360	-12740
1736	10680	-12740
1737	11000	-12740
1738	9080	-13000
1739	9400	-13000
1740	9720	-13000
1741	10040	-13000
1742	10360	-13000
1743	10680	-13000
1744	11000	-13000
1745	11320	-13000
1746	9080	-13260
1747	9400	-13260
1748	9720	-13260
1749	10040	-13260
1750	10360	-13260
1751	10680	-13260
1752	11000	-13260
1753	11320	-13260
1754	9080	-13520
1755	9400	-13520
1756	9720	-13520
1757	10040	-13520
1758	10360	-13520
1759	10680	-13520
1760	11000	-13520
1761	11320	-13520
1762	9080	-13780
1763	9400	-13780
1764	9720	-13780
1765	10040	-13780
1766	10360	-13780
1767	10680	-13780
1768	11000	-13780
1769	11320	-13780
1770	9400	-14040
1771	9720	-14040
1772	10040	-14040
1773	10360	-14040
1774	10680	-14040
1775	11000	-14040
1776	9720	-14560
1777	10040	-14560
1778	10360	-14560
1779	10680	-14560
1780	9400	-14820
1781	9720	-14820
1782	10040	-14820
1783	10360	-14820
1784	10680	-14820
1785	11000	-14820
1786	9080	-15080
1787	9400	-15080
1788	9720	-15080
1789	10040	-15080
1790	10360	-15080
1791	10680	-15080
1792	11000	-15080
1793	11320	-15080
1794	9080	-15340
1795	9400	-15340
1796	9720	-15340
1797	10040	-15340
1798	10360	-15340
1799	10680	-15340
1800	11000	-15340
1801	11320	-15340
1802	9080	-15600
1803	9400	-15600
1804	9720	-15600
1805	10040	-15600
1806	10360	-15600
1807	10680	-15600
1808	11000	-15600
1809	11320	-15600
1810	9080	-15860
1811	9400	-15860
1812	9720	-15860
1813	10040	-15860
1814	10360	-15860
1815	10680	-15860
1816	11000	-15860
1817	11320	-15860
1818	9400	-16120
1819	9720	-16120
1820	10040	-16120
1821	10360	-16120
1822	10680	-16120
1823	11000	-16120
1824	9720	-16640
1825	10040	-16640
1826	10360	-16640
1827	10680	-16640
1828	9400	-16900
1829	9720	-16900
1830	10040	-16900
1831	10360	-16900
1832	10680	-16900
1833	11000	-16900
1834	9080	-17160
1835	9400	-17160
1836	9720	-17160
1837	10040	-17160
1838	10360	-17160
1839	10680	-17160
1840	11000	-17160
1841	11320	-17160
1842	9080	-17420
1843	9400	-17420
1844	9720	-17420
1845	10040	-17420
1846	10360	-17420
1847	10680	-17420
1848	11000	-17420
1849	11320	-17420
1850	9080	-17680
1851	9400	-17680
1852	9720	-17680
1853	10040	-17680
1854	10360	-17680
1855	10680	-17680
1856	11000	-17680
1857	11320	-17680
1858	9080	-17940
1859	9400	-17940
1860	9720	-17940
1861	10040	-17940
1862	10360	-17940
1863	10680	-17940
1864	11000	-17940
1865	11320	-17940
1866	9400	-18200
1867	9720	-18200
1868	10040	-18200
1869	10360	-18200
1870	10680	-18200
1871	11000	-18200
1872	9720	-18720
1873	10040	-18720
1874	10360	-18720
1875	10680	-18720
1876	9400	-18980
1877	9720	-18980
1878	10040	-18980
1879	10360	-18980
1880	10680	-18980
1881	11000	-18980
1882	9080	-19240
1883	9400	-19240
1884	9720	-19240
1885	10040	-19240
1886	10360	-19240
1887	10680	-19240
1888	11000	-19240
1889	11320	-19240
1890	9080	-19500
1891	9400	-19500
1892	9720	-19500
1893	10040	-19500
1894	10360	-19500
1895	10680	-19500
1896	11000	-19500
1897	11320	-19500
1898	9080	-19760
1899	9400	-19760
1900	9720	-19760
1901	10040	-19760
1902	10360	-19760
1903	10680	-19760
1904	11000	-19760
1905	11320	-19760
1906	9080	-20020
1907	9400	-20020
1908	9720	-20020
1909	10040	-20020
1910	10360	-20020
1911	10680	-20020
1912	11000	-20020
1913	11320	-20020
1914	9400	-20280
1915	9720	-20280
1916	10040	-20280
1917	10360	-20280
1918	10680	-20280
1919	11000	-20280
1920	12640	0
1921	12960	0
1922	13280	0
1923	13600	0
1924	12320	-260
1925	12640	-260
1926	12960	-260
1927	13280	-260
1928	13600	-260
1929	13920	-260
1930	12000	-520
1931	12320	-520
1932	12640	-520
1933	12960	-520
1934	13280	-520
1935	13600	-520
1936	13920	-520
1937	14240	-520
1938	12000	-780
1939	12320	-780
1940	12640	-780
1941	12960	-780
1942	13280	-780
1943	13600	-780
1944	13920	-780
1945	14240	-780
1946	12000	-1040
1947	12320	-1040
1948	12640	-1040
1949	12960	-1040
1950	13280	-1040
1951	13600	-1040
1952	13920	-1040
1953	14240	-1040
1954	12000	-1300
1955	12320	-1300
1956	12640	-1300
1957	12960	-1300
1958	13280	-1300
1959	13600	-1300
1960	13920	-1300
1961	14240	-1300
1962	12320	-1560
1963	12640	-1560
1964	12960	-1560
1965	13280	-1560
1966	13600	-1560
1967	13920	-1560
1968	12640	-2080
1969	12960	-2080
1970	13280	-2080
1971	13600	-2080
1972	12320	-2340
1973	12640	-2340
1974	12960	-2340
1975	13280	-2340
1976	13600	-2340
1977	13920	-2340
1978	12000	-2600
1979	12320	-2600
1980	12640	-2600
1981	12960	-2600
1982	13280	-2600
1983	13600	-2600
1984	13920	-2600
1985	14240	-2600
1986	12000	-2860
1987	12320	-2860
1988	12640	-2860
1989	12960	-2860
1990	13280	-2860
1991	13600	-2860
1992	13920	-2860
1993	14240	-2860
1994	12000	-3120
1995	12320	-3120
1996	12640	-3120
1997	12960	-3120
1998	13280	-3120
[truncated: 401 more rows]
