# Supplementary material for: The Influence of Reactive Ion Etching Chemistry on the Initial Resistance and Cycling Stability of Line-Type (Bridge) Phase-Change Memory Devices
Source: Materials (Basel). 2025 Oct 12;18(20):4681. doi: 10.3390/ma18204681 (PMC12565918; doi:10.3390/ma18204681)
Supplement: Supplementary file 1 [file materials-18-04681-s001.zip › File S1-Data_PCM/Figure 4_c/Data/csv/Measured_devices.csv]

	X	Y	Rinit
0	960	0	330758.3022722271
1	1600	0	237203.4958406045
2	640	-260	118101.25825026288
3	1280	-260	1508.8426831272127
4	1920	-260	1667.67427508879
5	320	-520	1338.1501276566923
6	960	-520	1636.9565382044377
7	1600	-520	1666.5670524925465
8	2240	-520	1641.4402741908284
9	320	-780	1557.1581707742635
10	960	-780	1599.25696811831
11	1600	-780	1627.8131707261657
12	2240	-780	1682.9803558902217
13	320	-1040	1533.4389714217052
14	960	-1040	1730.0488440936608
15	1600	-1040	1673.7284443354858
16	2240	-1040	1533.1272369894054
17	320	-1300	1562.8528378987176
18	960	-1300	1532.3819626014706
19	1600	-1300	1637.0946700360125
20	2240	-1300	1666.8283995143674
21	640	-1560	1502.3223217367974
22	1280	-1560	1603.5638780377033
23	1920	-1560	1696.0056048414249
24	960	-4160	1307.6851570394638
25	1600	-4160	1424.1535701215807
26	640	-4420	1395.0600327385177
27	1280	-4420	1408.610925751642
28	1920	-4420	1416.9055837800024
29	320	-4680	1348.7631584668402
30	960	-4680	1299.606705614909
31	1600	-4680	1399.8794992006328
32	2240	-4680	1424.266732205887
33	320	-4940	1336.7538300297022
34	960	-4940	1335.394654819434
35	1600	-4940	1344.9068690718293
36	2240	-4940	1474.603097333186
37	320	-5200	1279.3206483869312
38	960	-5200	1269.569181746078
39	1600	-5200	1296.2339385112327
40	2240	-5200	1421.5807663724056
41	320	-5460	1413.51371822144
42	960	-5460	1224.5160514606691
43	1600	-5460	1400.5206295079659
44	2240	-5460	1401.9057924210474
45	640	-5720	1294.1329838334661
46	1280	-5720	1384.8268388578836
47	1920	-5720	1333.9036098423708
48	960	-8320	1224.403933065619
49	1600	-8320	1154.8542461292236
50	640	-8580	1324.4174385263786
51	1280	-8580	1227.2877398403016
52	1920	-8580	1240.3133645330072
53	320	-8840	1331.2553514843803
54	960	-8840	1410.4839149327809
55	1600	-8840	1282.6886634150915
56	2240	-8840	1230.877411460962
57	320	-9100	1259.2078788342649
58	960	-9100	1275.3474149179378
59	1600	-9100	1266.6673320194197
60	2240	-9100	1333.3617170640355
61	320	-9360	1320.0120997102724
62	960	-9360	1316.5170952641395
63	1600	-9360	1302.4465437536078
64	2240	-9360	1260.435637569974
65	320	-9620	1325.2756613111787
66	960	-9620	1261.212544714941
67	1600	-9620	1296.6827574156875
68	2240	-9620	1322.759525474782
69	640	-9880	1329.1092213410554
70	1280	-9880	1273.5959577381705
71	1920	-9880	1277.117290181255
72	960	-12480	1338.2245521682717
73	1600	-12480	1217.7286724607688
74	640	-12740	1288.2327019302556
75	1280	-12740	1249.548925607959
76	1920	-12740	1193.6827354310287
77	320	-13000	1272.7721728104316
78	960	-13000	1209.8904461695001
79	1600	-13000	1238.032700620274
80	2240	-13000	1183.6901431030024
81	320	-13260	1308.1608279854036
82	960	-13260	1215.074324212599
83	1600	-13260	1217.791894645741
84	2240	-13260	1290.787736501328
85	320	-13520	1307.4469474355708
86	960	-13520	1245.4670211481077
87	1600	-13520	1242.517595572347
88	2240	-13520	1217.0590438509832
89	320	-13780	1213.2275339808252
90	960	-13780	1218.3538420360169
91	1600	-13780	1221.9846220592399
92	2240	-13780	1214.5283086508866
93	640	-14040	1253.6085892621309
94	1280	-14040	1267.0671529449266
95	1920	-14040	1219.5352571861429
96	960	-16640	988.0772654642166
97	1600	-16640	1033.39834776303
98	640	-16900	1022.2714946918909
99	1280	-16900	1018.8983986777354
100	1920	-16900	995.1318063237877
101	320	-17160	1051.8797624496433
102	960	-17160	1028.1641928607164
103	1600	-17160	1013.547426107114
104	2240	-17160	1102.364903035559
105	320	-17420	1057.9737199677907
106	960	-17420	1008.644995210185
107	1600	-17420	1037.3518149650515
108	2240	-17420	1087.5128509257308
109	320	-17680	1052.8461882876975
110	960	-17680	1041.6199174690125
111	1600	-17680	1039.2536784349454
112	2240	-17680	1090.6655750212888
113	320	-17940	1029.7500659260206
114	960	-17940	1034.4096638833387
115	1600	-17940	1075.7684044768705
116	2240	-17940	1146.823539403568
117	640	-18200	1019.054080847627
118	1280	-18200	1031.6467256005476
119	1920	-18200	1003.0194632872758
120	3880	0	1687.1435767950052
121	4520	0	1704.8522249892292
122	3560	-260	1960.215333291578
123	4200	-260	1833.405191691426
124	4840	-260	1699.7119976518327
125	3240	-520	1717.4766455978524
126	3880	-520	1816.972712286426
127	4520	-520	1985.9386604125207
128	5160	-520	1784.7966989086835
129	3240	-780	1609.1582509424813
130	3880	-780	1683.7359743439615
131	4520	-780	2025.858661603421
132	5160	-780	1764.5772219612536
133	3240	-1040	1730.119931677426
134	3880	-1040	1719.4599967381005
135	4520	-1040	1985.04251927229
136	5160	-1040	2005.1221386411926
137	3240	-1300	1893.9566576976017
138	3880	-1300	2096.914848672412
139	4520	-1300	2059.613609097758
140	5160	-1300	2294.970094198887
141	3560	-1560	1993.9653957233786
142	4200	-1560	2111.1983980508703
143	4840	-1560	2093.3130702589856
144	3880	-4160	1830.852083785933
145	4520	-4160	1805.209074422508
146	3560	-4420	1721.2765107589066
147	4200	-4420	1782.1682705540993
148	4840	-4420	1862.3738299267488
149	3240	-4680	1808.0236776357053
150	3880	-4680	1748.752557282477
151	4520	-4680	1682.5735561819524
152	5160	-4680	2044.8853110789328
153	3240	-4940	1687.9299632193768
154	3880	-4940	1861.5055616202624
155	4520	-4940	1807.7627907060862
156	5160	-4940	1904.7099880837927
157	3240	-5200	1666.847760134865
158	3880	-5200	1787.0347692930097
159	4520	-5200	1857.521740745906
160	5160	-5200	1843.0965134949738
161	3240	-5460	1603.4438271293932
162	3880	-5460	1776.6464351484033
163	4520	-5460	1690.9005818553753
164	5160	-5460	2038.287631537674
165	3560	-5720	1886.8398146458874
166	4200	-5720	2019.515796591968
167	4840	-5720	1965.768178877647
168	3880	-8320	1517.813393634793
169	4520	-8320	1777.9597835381296
170	3560	-8580	1623.2529337374551
171	4200	-8580	1631.1072738701762
172	4840	-8580	1702.9262036649561
173	3240	-8840	1383.5996709058552
174	3880	-8840	1605.8867583663598
175	4520	-8840	1601.6042889013315
176	5160	-8840	1741.6012665969097
177	3240	-9100	1512.0162255595383
178	3880	-9100	1572.2642342431361
179	4520	-9100	1655.8412083857993
180	5160	-9100	1559.35800542977
181	3240	-9360	1547.4240160093705
182	3880	-9360	1571.1293585669355
183	4520	-9360	1681.2615575866532
184	5160	-9360	1739.968702894275
185	3240	-9620	1440.8078556879368
186	3880	-9620	1788.3557020016096
187	4520	-9620	1562.6777996754408
188	5160	-9620	1785.0705396763342
189	3560	-9880	1463.184569576392
190	4200	-9880	1595.6211227661188
191	4840	-9880	1762.7816265093775
192	3880	-12480	1495.7650406974262
193	4520	-12480	1533.2517599943567
194	3560	-12740	1332.1452337869391
195	4200	-12740	1736.9913863056822
196	4840	-12740	1571.6541390829657
197	3240	-13000	1408.2341941521254
198	3880	-13000	1571.7232664155092
199	4520	-13000	1629.877473294457
200	5160	-13000	1735.3113351193538
201	3240	-13260	1362.2574551012908
202	3880	-13260	1550.8837493939834
203	4520	-13260	1668.642140972249
204	5160	-13260	1673.037531000767
205	3240	-13520	1526.9645441755297
206	3880	-13520	1580.9554138721812
207	4520	-13520	1787.4447311800163
208	5160	-13520	1520.5534923093055
209	3240	-13780	1476.524446790278
210	3880	-13780	1634.8304027297231
211	4520	-13780	1649.4906793672585
212	5160	-13780	1700.8537616068948
213	3560	-14040	1429.4284396178098
214	4200	-14040	1635.7625094159864
215	4840	-14040	1544.737629734411
216	3880	-16640	1083.8004808551689
217	4520	-16640	1238.0229044468201
218	3560	-16900	998.7889085919478
219	4200	-16900	1248.5962091011372
220	4840	-16900	1194.5250727124467
221	3240	-17160	1063.671572000794
222	3880	-17160	1251.3005898578067
223	4520	-17160	1227.3571104284902
224	5160	-17160	1211.9719628435005
225	3240	-17420	1026.8456012367392
226	3880	-17420	1199.5975642166077
227	4520	-17420	1220.3701133226446
228	5160	-17420	1272.260159120502
229	3240	-17680	1015.033773100612
230	3880	-17680	1288.5516084393912
231	4520	-17680	1236.514394115347
232	5160	-17680	1359.2433434387258
233	3240	-17940	1022.9010632175696
234	3880	-17940	1254.3393345279057
235	4520	-17940	1247.7518355237594
236	5160	-17940	1234.6284633521373
237	3560	-18200	972.2214614202038
238	4200	-18200	1238.5799899001736
239	4840	-18200	1248.762791191226
240	6800	0	2249.920966578297
241	7440	0	2168.8317154965443
242	6480	-260	2159.898404451092
243	7120	-260	2250.5513629522197
244	7760	-260	2584.436361643202
245	6160	-520	2332.225342066098
246	6800	-520	2447.304742828465
247	7440	-520	2119.528186999667
248	8080	-520	2181.1058602752473
249	6160	-780	2203.726833732114
250	6800	-780	2233.8556626320724
251	7440	-780	2369.6893820087935
252	8080	-780	2169.6860584790384
253	6160	-1040	2295.477337806892
254	6800	-1040	2259.2313971661592
255	7440	-1040	2222.130815343809
256	8080	-1040	2255.203419757359
257	6160	-1300	2149.7896396200276
258	6800	-1300	2568.3258662525313
259	7440	-1300	2297.620221694847
260	8080	-1300	2417.2258153469866
261	6480	-1560	2454.067027958261
262	7120	-1560	2231.1080420607996
263	7760	-1560	2922.690786862908
264	6800	-4160	1978.1305023960417
265	7440	-4160	1802.7486682452868
266	6480	-4420	2206.2838653404942
267	7120	-4420	2049.8110915132775
268	7760	-4420	2091.017960803334
269	6160	-4680	1935.2977853847106
270	6800	-4680	2051.5034975966587
271	7440	-4680	1866.0031066081403
272	8080	-4680	1980.1322572178162
273	6160	-4940	1737.7757375491683
274	6800	-4940	1843.7549132862582
275	7440	-4940	1858.4904174187297
276	8080	-4940	1973.0504032747033
277	6160	-5200	2011.0700210652808
278	6800	-5200	1936.273044780209
279	7440	-5200	1921.3052446741383
280	8080	-5200	1884.8340167906204
281	6160	-5460	1962.0535331845742
282	6800	-5460	2070.941941405953
283	7440	-5460	2129.2577857195665
284	8080	-5460	1995.8266635148043
285	6480	-5720	2168.525590434824
286	7120	-5720	2230.1805813697238
287	7760	-5720	2348.761128362511
288	6800	-8320	1791.9113794365692
289	7440	-8320	1825.1610875227236
290	6480	-8580	1770.3568993819874
291	7120	-8580	1981.716074151965
292	7760	-8580	1978.9131168957376
293	6160	-8840	1750.3467592223055
294	6800	-8840	1744.0412577210498
295	7440	-8840	1928.0213398020312
296	8080	-8840	1761.4497367131378
297	6160	-9100	1847.7719141126088
298	6800	-9100	1807.1217628695892
299	7440	-9100	1959.1612122881052
300	8080	-9100	1998.7706943183598
301	6160	-9360	1917.592590549616
302	6800	-9360	1690.693944380224
303	7440	-9360	1767.9185694305183
304	8080	-9360	2021.9187892102987
305	6160	-9620	1889.5178102845082
306	6800	-9620	1918.027663588068
307	7440	-9620	2043.2677406750709
308	8080	-9620	1830.5520090177777
309	6480	-9880	1874.4124785721342
310	7120	-9880	2049.3053913518247
311	7760	-9880	2001.75839757431
312	6800	-12480	1648.2233152014896
313	7440	-12480	1741.3254393006148
314	6480	-12740	1670.7454885514326
315	7120	-12740	1780.2690605833923
316	7760	-12740	1832.066618676583
317	6160	-13000	1459.0486162395832
318	6800	-13000	1794.9098352051742
319	7440	-13000	1795.8983735110962
320	8080	-13000	1686.6822249948489
321	6160	-13260	1562.1402973222926
322	6800	-13260	1731.5507109450873
323	7440	-13260	1942.986863195277
324	8080	-13260	1759.7335889957953
325	6160	-13520	1659.4700526264724
326	6800	-13520	1590.0561292330008
327	7440	-13520	1585.4242507435106
328	8080	-13520	1729.944995326115
329	6160	-13780	1572.5987449166032
330	6800	-13780	1726.9639758179642
331	7440	-13780	1846.8733349042786
332	8080	-13780	1800.1644441002397
333	6480	-14040	1784.8390974500712
334	7120	-14040	1737.5940494793174
335	7760	-14040	1813.2741732338063
336	6800	-16640	1236.4891859027216
337	7440	-16640	1195.4338046978903
338	6480	-16900	1087.1652877927072
339	7120	-16900	1258.1219159329657
340	7760	-16900	1314.8104492229293
341	6160	-17160	1048.625853567385
342	6800	-17160	1268.6039106762885
343	7440	-17160	1320.473256287111
344	8080	-17160	1239.742990657217
345	6160	-17420	1132.290842827424
346	6800	-17420	1262.0113410464423
347	7440	-17420	1245.1832949763987
348	8080	-17420	1247.236487122551
349	6160	-17680	1239.4102183320597
350	6800	-17680	1337.1005986621863
351	7440	-17680	1302.2703140795531
352	8080	-17680	1341.7327687286652
353	6160	-17940	1066.5899146300835
354	6800	-17940	1327.2965700568034
355	7440	-17940	1269.277467545103
356	8080	-17940	1312.932642772965
357	6480	-18200	1123.7493279941132
358	7120	-18200	1326.8864033372863
359	7760	-18200	1280.8139329236399
360	9720	0	2622.3380546504745
361	10360	0	2310.2239316666087
362	9400	-260	2977.7968011803096
363	10040	-260	2518.072233722557
364	10680	-260	3939.930758395571
365	9080	-520	2535.8705478955017
366	9720	-520	2451.8672767993376
367	10360	-520	2560.895927709021
368	11000	-520	2425.2901861211144
369	9080	-780	2700.2992211093483
370	9720	-780	3559.149912628247
371	10360	-780	2661.340589840082
372	11000	-780	2814.33836068264
373	9080	-1040	2610.1656599471057
374	9720	-1040	2579.8883613892726
375	10360	-1040	2480.9326800987124
376	11000	-1040	2716.4602400704716
377	9080	-1300	2407.3984057628513
378	9720	-1300	2697.238841038741
379	10360	-1300	3206.981224532241
380	11000	-1300	3118.327347414214
381	9400	-1560	2851.4233827541852
382	10040	-1560	5718.1255970299435
383	10680	-1560	2531.5771987843477
384	9720	-4160	2094.319763621775
385	10360	-4160	2129.4536487141513
386	9400	-4420	2442.621422082462
387	10040	-4420	2367.9246476010467
388	10680	-4420	2240.6160491410033
389	9080	-4680	2131.982145984614
390	9720	-4680	2179.4824765048515
391	10360	-4680	2071.3451233340575
392	11000	-4680	2185.973662277385
393	9080	-4940	2215.6745681720136
394	9720	-4940	2204.8809342580935
395	10360	-4940	2218.8771418854094
396	11000	-4940	2096.7989865188606
397	9080	-5200	1975.3735810121298
398	9720	-5200	2250.7314023947174
399	10360	-5200	2156.485278206005
400	11000	-5200	2181.2593070768594
401	9080	-5460	2233.785952254435
402	9720	-5460	2404.936377097282
403	10360	-5460	2313.2755272042255
404	11000	-5460	2504.563810936807
405	9400	-5720	252480.31903938623
406	10040	-5720	3156.954390431741
407	10680	-5720	5366.936697611008
408	9720	-8320	1850.7200497188785
409	10360	-8320	1965.0751348075428
410	9400	-8580	2186.7843180188547
411	10040	-8580	2054.8562604000927
412	10680	-8580	2085.0231729413827
413	9080	-8840	1986.5743305521764
414	9720	-8840	1951.9287526695298
415	10360	-8840	2092.7597789902975
416	11000	-8840	1957.8190386219003
417	9080	-9100	2095.8380095228235
418	9720	-9100	2068.7858732129644
419	10360	-9100	2199.182156160078
420	11000	-9100	2024.7242420511855
421	9080	-9360	2031.739508630559
422	9720	-9360	2033.6981400762506
423	10360	-9360	1862.481480346302
424	11000	-9360	2060.012644800025
425	9080	-9620	1927.4087771045006
426	9720	-9620	2069.841677933616
427	10360	-9620	2089.0954342064542
428	11000	-9620	2037.3008775235503
429	9400	-9880	2261.1364574366708
430	10040	-9880	2210.1975933569074
431	10680	-9880	2105.0643319810856
432	9720	-12480	1878.4490854265157
433	10360	-12480	1754.4343758837013
434	9400	-12740	1795.3048981669508
435	10040	-12740	1947.7522167248483
436	10680	-12740	1887.0789709442138
437	9080	-13000	1723.6678151097844
438	9720	-13000	1934.8554999056546
439	10360	-13000	1890.4708628503124
440	11000	-13000	1981.1622569133576
441	9080	-13260	1913.6915291758805
442	9720	-13260	2171.2734127820877
443	10360	-13260	1814.1663746146353
444	11000	-13260	2032.767147689272
445	9080	-13520	1276.9935446927889
446	9720	-13520	2153.1509684221223
447	10360	-13520	1716.536988756825
448	11000	-13520	1929.4271337330417
449	9080	-13780	1713.0187678650527
450	9720	-13780	2044.461278990167
451	10360	-13780	2058.717195964622
452	11000	-13780	2029.3899185917414
453	9400	-14040	1974.8124319589492
454	10040	-14040	2107.074376056334
455	10680	-14040	2019.1265118831427
456	9720	-16640	1226.950699179921
457	10360	-16640	1280.0119382545136
458	9400	-16900	1215.6006819431898
459	10040	-16900	1349.1213652565812
460	10680	-16900	1253.3800381202432
461	9080	-17160	1175.6678367595002
462	9720	-17160	1225.405472379084
463	10360	-17160	1285.6398474733107
464	11000	-17160	1226.8321984943523
465	9080	-17420	1205.9841775088157
466	9720	-17420	1280.0114214150744
467	10360	-17420	1314.6206718944109
468	11000	-17420	1303.87601703952
469	9080	-17680	1174.0355075701402
470	9720	-17680	1302.750509833962
471	10360	-17680	1288.3324476120297
472	11000	-17680	1305.6095822812003
473	9080	-17940	1176.9036590671478
474	9720	-17940	1320.9312529520028
475	10360	-17940	1298.109651446663
476	11000	-17940	1298.7151398919752
477	9400	-18200	1092.2598693607476
478	10040	-18200	1216.432326717498
479	10680	-18200	1276.346161074779
480	12640	0	3943.4490796068726
481	13280	0	4718.665310868841
482	12320	-260	251621.23185800534
483	12960	-260	6566.977851161954
484	13600	-260	4308.905740327386
485	12000	-520	3825.5661360214986
486	12640	-520	4539.574886800948
487	13280	-520	3727.607157077924
488	13920	-520	3459.9683795047686
489	12000	-780	4737.939269419618
490	12640	-780	4488.3814911815225
491	13280	-780	5865.796617378609
492	13920	-780	378244.59845324594
493	12000	-1040	3670.500254302643
494	12640	-1040	4333.750894981897
495	13280	-1040	5854.870397602541
496	13920	-1040	348146.6334343848
497	12000	-1300	3399.200110734988
498	12640	-1300	4398.466803744249
499	13280	-1300	4558.213362501645
500	13920	-1300	7067.332679404401
501	12320	-1560	23389.25004824275
502	12960	-1560	4029.1927497586207
503	13600	-1560	8558.055415945679
504	12640	-4160	2913.2268782712995
505	13280	-4160	2780.9283473350483
506	12320	-4420	3585.8406333457797
507	12960	-4420	3561.036978111894
508	13600	-4420	3134.9139167460007
509	12000	-4680	2678.224640801956
510	12640	-4680	2611.873721892844
511	13280	-4680	3293.0950966332216
512	13920	-4680	2980.1848987173744
513	12000	-4940	3120.9109760709434
514	12640	-4940	3012.238078075823
515	13280	-4940	2868.244898371937
516	13920	-4940	3263.083968495441
517	12000	-5200	4654.3101158921345
518	12640	-5200	3394.9567383310477
519	13280	-5200	2853.1419707142863
520	13920	-5200	2478.802388428201
521	12000	-5460	3009.074443986522
522	12640	-5460	3536.743870187607
523	13280	-5460	3560.4464376097135
524	13920	-5460	2755.9200120766154
525	12320	-5720	229966.9809648391
526	12960	-5720	5331.685281072167
527	13600	-5720	298301.02737265173
528	12640	-8320	2838.1301780412396
529	13280	-8320	2355.6637412103737
530	12320	-8580	2575.7717598552845
531	12960	-8580	2499.456475286017
532	13600	-8580	3002.053453692212
533	12000	-8840	2591.5863107143305
534	12640	-8840	2595.974205636664
535	13280	-8840	2321.1073727637727
536	13920	-8840	2874.1597401859703
537	12000	-9100	2492.786665452404
538	12640	-9100	2855.805996950199
539	13280	-9100	2294.729790571092
540	13920	-9100	2674.160770029993
541	12000	-9360	2292.8300777672466
542	12640	-9360	2895.7064602125174
543	13280	-9360	2463.9339273253217
544	13920	-9360	2522.5170304854914
545	12000	-9620	2122.702791715652
546	12640	-9620	3123.1735515319115
547	13280	-9620	3188.6175399705403
548	13920	-9620	2379.419351528133
549	12320	-9880	2900.8380998012626
550	12960	-9880	2641.3721533068106
551	13600	-9880	2541.5682309610347
552	12640	-12480	1987.277380761568
553	13280	-12480	2511.381434327836
554	12320	-12740	2014.8834488122407
555	12960	-12740	2125.20236667911
556	13600	-12740	2384.3436830442743
557	12000	-13000	1730.107440251069
558	12640	-13000	2298.239337920826
559	13280	-13000	1948.0457934412525
560	13920	-13000	2264.9466412109505
561	12000	-13260	2116.017002163284
562	12640	-13260	2089.889217398042
563	13280	-13260	2357.386324902603
564	13920	-13260	2181.8712538667273
565	12000	-13520	1837.2055781715956
566	12640	-13520	2310.717267454644
567	13280	-13520	2079.604695752915
568	13920	-13520	1864.7940989315232
569	12000	-13780	2126.240939281826
570	12640	-13780	2896.07831197401
571	13280	-13780	2365.488262276246
572	13920	-13780	2112.7979709453434
573	12320	-14040	1793.2273435674563
574	12960	-14040	2105.4719481790817
575	13600	-14040	1682.4624803974882
576	12640	-16640	1238.881894812036
577	13280	-16640	1196.147228472697
578	12320	-16900	1151.5956358231813
579	12960	-16900	1236.0180600510835
580	13600	-16900	1259.3441944083359
581	12000	-17160	1057.5804130571642
582	12640	-17160	1260.4431658126869
583	13280	-17160	1265.3646283920418
584	13920	-17160	1151.6215914610184
585	12000	-17420	1197.1779041920713
586	12640	-17420	1328.611413178142
587	13280	-17420	1223.4576729951414
588	13920	-17420	1207.4523210790069
589	12000	-17680	1248.0715356926626
590	12640	-17680	1246.4593185228355
591	13280	-17680	1273.4205834268828
592	13920	-17680	1202.6081571554107
593	12000	-17940	1019.5286223701605
594	12640	-17940	1263.2096967383118
595	13280	-17940	1298.5268688533638
596	13920	-17940	1243.5952617556973
597	12320	-18200	1201.5338066795427
598	12960	-18200	1141.746868493965
599	13600	-18200	1257.0829797833785
