# Supplementary material for: The Influence of Reactive Ion Etching Chemistry on the Initial Resistance and Cycling Stability of Line-Type (Bridge) Phase-Change Memory Devices
Source: Materials (Basel). 2025 Oct 12;18(20):4681. doi: 10.3390/ma18204681 (PMC12565918; doi:10.3390/ma18204681)
Supplement: Supplementary file 1 [file materials-18-04681-s001.zip › File S1-Data_PCM/Figure 5_a/Data/csv/Resistive_states.csv]

	cycle	HRS	LRS
0	1	3801.926206468441	3801.926206468441
1	2	4481.968161974377	4481.968161974377
2	3	4318.9158442732805	4318.9158442732805
3	4	5337.4373780487485	5273.959840875359
4	5	167983.4033688933	4653.2563698922895
5	6	275512.42757242173	4923.545253751628
6	7	1114040.671406711	4843.902363272615
7	8	1547707.0980439144	5057.28017970869
8	9	297803.8671902495	4638.2073852262965
9	10	313143.0626599235	4830.251875820084
10	11	172849.52161571177	4636.098859497788
11	12	149694.83627418414	4878.757692832602
12	13	764075.2925283599	4629.702944280078
13	14	260614.24327516317	4923.242770253979
14	15	276295.7445858267	4799.697997446957
15	16	200793.87190117745	4897.16566239225
16	17	673525.3950939786	4697.593215479568
17	18	914301.1076366925	4941.365970715445
18	19	226083.47791428876	4620.5703696629525
19	20	256141.7476152973	4901.990916513263
20	21	245844.16789792504	4683.254649204624
21	22	287453.7069941127	4906.772523836555
22	23	467998.15507523494	4593.273223419519
23	24	281516.0144326667	4798.349291441272
24	25	409016.69850424136	4711.997231336777
25	26	405782.748901693	4938.557827751293
26	27	320618.03382434935	4638.543251960255
27	28	335975.7918949171	4777.70503689862
28	29	658495.8229798705	4703.946916803229
29	30	531431.2087126842	4923.7877621393945
30	31	460119.6572263077	4677.670947547345
31	32	355119.77231663023	4764.849981279723
32	33	222304.72998983663	4712.397521418032
33	34	169531.78514322513	4857.6499221321965
34	35	752929.4645834737	4793.147889196094
35	36	443042.25300424895	5041.6779966670665
36	37	217268.54647311434	4775.3280545860125
37	38	175660.2719549134	4949.173949613611
38	39	586870.944728446	4874.255057226937
39	40	925123.2470617443	5117.134715484622
40	41	381419.09243235865	4845.92707039244
41	42	693860.9982289562	5026.9810862709655
42	43	711186.4074625663	5002.43481303932
43	44	738785.4585288275	5103.741700462922
44	45	410885.2200373986	4877.016126230947
45	46	556150.9092947015	4983.520164776444
46	47	917089.6124332079	4956.1710614990325
47	48	335445.513895738	5090.665684765327
48	49	314219.69160347374	4761.128062270123
49	50	394267.14567090955	4941.3579137851375
50	51	393639.9199513503	4820.853048163177
51	52	443754.8766085899	5013.419464553978
52	53	651029.7121621814	4972.86876609865
53	54	431534.72229786764	5206.424652603413
54	55	251226.00592970732	4806.813883013259
55	56	240716.86027756656	5137.665838830315
56	57	459501.3853966409	4843.285754716655
57	58	515752.337279475	4942.376229747654
58	59	1532458.0767691252	4841.1092567391515
59	60	996800.6763035767	5124.330405804381
60	61	629553.3443218677	4735.86215126374
61	62	284478.58725142136	5164.992604186665
62	63	199015.46297878027	4775.021021161219
63	64	272850.5360698141	5105.309063122114
64	65	658044.4335273515	4803.044741759048
65	66	716017.5568198033	4937.8551118290225
66	67	623571.677897667	4976.937462017744
67	68	441279.05911358644	5216.231122380614
68	69	530519.9747742335	4927.435598331373
69	70	303125.85629372275	5224.004030329243
70	71	365503.66982094245	4914.4895747148375
71	72	733803.4540618504	5304.327211315731
72	73	819123.7276030134	4881.624099819592
73	74	498384.3235153626	5180.832063399304
74	75	462432.9439228345	4676.112406789576
75	76	420148.42743709893	4784.5606204471305
76	77	1052842.129167827	4992.057030508326
77	78	1654806.2981161834	5154.32066375949
78	79	879373.8948336358	4584.883800260639
79	80	1096087.4590137673	4532.180813326127
80	81	702907.9571118965	4297.814481638796
81	82	624853.0891677432	4667.6865263992295
82	83	775899.0716682582	4168.718916871518
83	84	798370.9834289117	4269.543202148558
84	85	787008.0250613993	666551.2452121297
85	86	375449.3388894751	4088.519455330246
86	87	458863.44344786456	4041.941382899164
87	88	386391.38738681347	4079.4392838527406
88	89	901719.1788540101	301656.8560600409
89	90	1290990.6712069402	4094.4500469933405
90	91	751912.5888221656	3920.761068803364
91	92	522414.20502002916	4030.0524305502777
92	93	982150.1389425597	4080.075343193502
93	94	1235540.69267108	4029.9983231760357
94	95	1006691.9262790724	3922.3931028592365
95	96	1682974.398781281	4173.1909907788
96	97	766991.3645344058	585816.8419798373
97	98	569233.8927866151	3876.1981656053035
98	99	469987.1635003738	3894.9590970703466
99	100	353325.3595670625	4219.7197854735805
100	101	720931.0903664388	558406.1759151892
101	102	481844.5180806715	3816.073449599217
102	103	1254328.604423887	3959.8006662421094
103	104	970565.669068262	4149.702802399173
104	105	1669142.9309305411	4046.8322805105936
105	106	929557.847608119	3904.0020955026043
106	107	676497.3908249724	3868.467543157417
107	108	626812.5107881908	3904.310929379448
108	109	666409.6982121082	3886.1979882275323
109	110	465363.727984232	4005.6909952253577
110	111	1048165.1285817989	207341.9043189333
111	112	497125.54513542197	3864.464699050885
112	113	626314.3569308005	3875.0555829553396
113	114	474424.5095387744	4018.673086494595
114	115	1158681.1757043875	3957.4663914176845
115	116	1019179.315739573	3979.0036430238492
116	117	532687.2768377408	3850.759386412837
117	118	548241.4461220587	3858.4747239169687
118	119	320643.8550871185	3834.347786414347
119	120	374941.87519747496	3879.0116576983
120	121	1000380.9796651411	3840.8734336282077
121	122	723339.6102171805	3972.0111791260756
122	123	679305.0388130572	4060.5062335640882
123	124	469061.99011909065	4000.1148232403198
124	125	289548.172043314	3902.0488863132628
125	126	240889.078467084	3871.725736178875
126	127	1050632.9418042386	3923.4498128847554
127	128	682191.8048633703	3947.428900455321
128	129	2074230.0684456155	3964.5376754267377
129	130	1583505.372117929	3947.8727023235306
130	131	784355.1225057845	3929.371816294417
131	132	663323.1102258855	3953.844920784105
132	133	890444.1586783488	620420.6000373884
133	134	529443.3657032945	3938.537077400552
134	135	686575.8414972511	3963.7070893587666
135	136	388073.9525696824	4071.645054768641
136	137	313022.54164869664	3952.7251259539044
137	138	277575.75480590103	4070.2536194659515
138	139	373474.6380140317	3970.8122374237223
139	140	242827.8585463006	4037.728656878491
140	141	688634.1063815128	3998.1701993591682
141	142	527295.850250501	4096.490686967261
142	143	540361.863932787	3969.29327886626
143	144	409126.9270390782	4124.251002963702
144	145	590097.8132051367	4032.4268626657695
145	146	524467.9452686384	4117.389035351961
146	147	1407449.8095461952	4079.9823271060827
147	148	1144168.5156832947	4222.1635222369305
148	149	505347.20460051985	4110.020113597806
149	150	542174.2142093533	4244.1997785271
150	151	492359.5363398104	3991.083376994686
151	152	671247.949302568	4105.427396631884
152	153	528285.7424790118	4027.91800267677
153	154	337513.6718994686	4121.806749174338
154	155	697682.7533753882	4057.2707288477527
155	156	509396.2477614222	4192.133866341372
156	157	416616.6315427383	4030.2086211750543
157	158	387459.13844265434	4071.6063785851456
158	159	370973.5762681904	3995.0562276222317
159	160	202324.4591888067	4121.747514977744
160	161	461148.2792371621	4067.952524967538
161	162	317050.1516655058	4262.180053855554
162	163	309111.5581718236	3909.449099733297
163	164	260020.18088348408	4059.148464678053
164	165	624082.8938656591	4013.363958233067
165	166	403785.97834846575	4161.00241051925
166	167	247386.92995048707	4247.933944789095
167	168	228084.49040716165	4348.264049359096
168	169	348505.8714419869	4263.24392483008
169	170	233020.58901295572	4408.946139446364
170	171	338645.67371420073	4210.6973548072765
171	172	300383.49875825073	4342.660457763576
172	173	947569.7973134054	3992.903940343061
173	174	927576.4569991727	4084.7341983872543
174	175	1272285.1743416344	4221.717767617524
175	176	388252.1887044142	4373.757818633474
176	177	396925.73338541295	4154.067242043086
177	178	395798.09424324724	4226.507307330842
178	179	854477.6034132458	3950.3185887829504
179	180	964583.9277991732	4071.0812241202984
180	181	481482.63808071945	4060.3363051810165
181	182	396062.756195945	4218.430742344599
182	183	676539.2359816775	4160.9075459569
183	184	555635.4258318341	4325.5878742515715
184	185	524515.9751091622	3990.240670760413
185	186	243381.6403015625	4139.21345870653
186	187	366709.263661984	4082.071837874275
187	188	263003.2334507754	4328.100883722731
188	189	402065.0402890522	4137.9180069965805
189	190	292656.17470534146	4232.888049418213
190	191	650829.724496538	4005.3547327725128
191	192	381247.84651450394	4198.724266219979
192	193	232859.85061237845	4220.291187044535
193	194	250697.2082598033	4375.614828313637
194	195	711701.014117803	4205.55472626174
195	196	575253.0583433227	4359.1180513211675
196	197	344660.40482012485	3958.783173483332
197	198	306736.333960718	4133.710474773436
198	199	386541.90972740506	4044.1745674769563
199	200	299653.1818510789	4253.889449974175
200	201	415894.6835398862	4115.318923588364
201	202	432025.07910205197	4291.897315783643
202	203	671533.2770654509	4326.127494422958
203	204	565428.585961502	4409.521388964337
204	205	307737.76053428557	4231.867348469605
205	206	498463.3048155128	4336.639917855372
206	207	131794.9770107863	4106.145579015367
207	208	136187.03519520385	4267.661458830363
208	209	717832.6851681253	4071.787943140898
209	210	713801.684681328	4301.251793965939
210	211	80754.94743444058	4400.192075286529
211	212	112013.68641901616	4611.131878566085
212	213	597096.4066587396	4313.004293339589
213	214	466007.59233013715	4534.402858506402
214	215	426052.49327332625	4348.107103418197
215	216	434359.2758573307	4650.656885730354
216	217	1582058.4204095607	4299.6616492859075
217	218	982701.0910652499	4453.14909223936
218	219	281513.71914240165	4109.254701721578
219	220	242804.79284240026	4304.626763002689
220	221	248677.0994326937	4069.5218590892523
221	222	229855.84456180554	4247.1289833228975
222	223	513336.04407793586	4212.931119470455
223	224	607717.8744841053	4281.340135139192
224	225	560315.5106000559	4082.408864544491
225	226	435186.9559043977	4284.890099710091
226	227	138350.49315440806	4145.881812867391
227	228	94841.33501926914	4214.730502503485
228	229	149569.72711436896	4115.848965134823
229	230	120496.26264087707	4260.876879141672
230	231	441595.36596121406	4129.046507487358
231	232	419942.76732816617	4299.077460965614
232	233	301552.61116887926	4073.543209836107
233	234	217743.21132737305	4158.141902771526
234	235	902785.0399269189	4317.934507232235
235	236	602094.8511800147	4544.357108080612
236	237	91231.6425727254	4466.370684640926
237	238	72602.55304663589	4776.942144641531
238	239	585245.9920293554	4182.085908535785
239	240	338805.4306889974	4416.388624780413
240	241	253395.93402961612	4183.886415446479
241	242	181140.35076854256	4405.5335542695
242	243	957817.7646414007	4263.82099030022
243	244	594164.4604136752	4396.694039346358
244	245	414991.03224370594	4173.358911758954
245	246	379808.8800673959	4475.408366212216
246	247	296645.6624845376	4277.036035996296
247	248	206935.7266073504	4494.3299116834605
248	249	190197.38277668084	4280.1962118177
249	250	164258.7590557962	4490.750252627924
250	251	1004053.4248255041	4368.252842790314
251	252	563424.8627780427	4611.520758279931
252	253	280248.88587537984	4382.674459708308
253	254	451629.60423538403	4654.363797640442
254	255	216863.5362370328	4311.761837321251
255	256	379898.715134272	4653.845036432443
256	257	502879.40208907117	4386.435866007227
257	258	366593.7086233182	4625.387887058868
258	259	189882.12753795387	4379.813017752581
259	260	170209.6931015759	4571.258688885629
260	261	364132.7620114513	4316.396065063819
261	262	382570.0502582361	4595.31403882625
262	263	404361.8927782116	4314.175986271135
263	264	256131.42349724143	4568.633542270427
264	265	295160.9920408544	4557.90977597357
265	266	253942.1396633787	4921.488847070576
266	267	59112.1363279411	4743.283818145154
267	268	78285.5894692392	5154.472642708166
268	269	489529.58864402556	4454.899495922258
269	270	364274.2634807264	4652.500629266731
270	271	574178.011511525	4547.893497112191
271	272	1710476.7935897068	4736.97067127635
272	273	290456.7605042005	4373.389598168338
273	274	252360.3599744114	4447.584569002942
274	275	1012817.4696913823	4525.09366269519
275	276	685967.3033512888	4775.485970104222
276	277	257760.7979986808	4453.951979592937
277	278	251166.21414935787	4783.151520800175
278	279	261910.20372601756	4362.9303257993215
279	280	263364.36994132766	4606.103186804575
280	281	271639.1989654014	4648.787120963272
281	282	335470.77858818806	4842.4703541597455
282	283	218656.6986137504	4461.539691267292
283	284	225114.44696315605	4959.329044681657
284	285	644731.117887248	4600.616278886494
285	286	753027.6837862153	4911.744354679614
286	287	314920.7880617067	4560.576892103943
287	288	251707.26135020773	5070.749369671806
288	289	292120.7080264167	4868.970240570961
289	290	153754.97194016434	5333.129343205611
290	291	132722.53897644574	5464.019904403931
291	292	80546.51785604944	5702.292777271714
292	293	149099.36330333416	4864.408792030416
293	294	58036.38496653085	5156.812171714666
294	295	4948.474996307256	4932.436796032971
295	296	5227.622418264065	5226.786648472637
296	297	4994.083853177441	4994.083853177441
297	298	5051.681995756948	5051.681995756948
298	299	4818.462018773022	4818.462018773022
299	300	4807.505277353972	4807.505277353972
300	301	4625.78080175092	4625.78080175092
301	302	4763.142030082183	4763.142030082183
302	303	4756.76406920799	4756.76406920799
303	304	4852.602621627437	4852.602621627437
304	305	4758.026806481839	4758.026806481839
305	306	4891.878374509952	4891.878374509952
306	307	4740.574335370765	4740.574335370765
307	308	4821.859046442624	4821.859046442624
308	309	4816.420807770172	4816.219534125634
309	310	4744.022077274346	4744.022077274346
310	311	4694.064387982871	4694.064387982871
311	312	4744.977387755848	4744.977387755848
312	313	4683.267370904901	4683.267370904901
313	314	4881.011017589374	4881.011017589374
314	315	4532.323155635191	4532.323155635191
315	316	4568.23893599002	4568.23893599002
316	317	4574.497066852124	4574.497066852124
317	318	4532.6571094050205	4532.6571094050205
318	319	4511.618936421774	4511.618936421774
319	320	4626.682715609133	4626.682715609133
320	321	4686.420847372689	4686.420847372689
321	322	4754.643022223745	4754.643022223745
322	323	4524.327695302396	4524.327695302396
323	324	4551.86294626809	4551.86294626809
324	325	4432.0362389116235	4432.0362389116235
325	326	4493.666148513584	4493.666148513584
326	327	4586.427382343315	4586.427382343315
327	328	4563.929670744881	4563.929670744881
328	329	4381.020259985086	4381.020259985086
329	330	4458.109572653366	4458.109572653366
330	331	4218.982487564051	4218.982487564051
331	332	4258.96781388216	4258.96781388216
332	333	4456.513676130681	4456.513676130681
333	334	4604.833632611558	4604.833632611558
334	335	4503.449383348788	4503.449383348788
335	336	4737.607044000853	4718.89442934683
336	337	4825.046657072185	4780.505341184863
337	338	361385.00785384444	5628.327518294277
338	339	510676.2056547045	5875.305985525218
339	340	638554.1057875748	5614.304228841099
340	341	1020785.8340303812	170803.6332047668
341	342	1297287.0803749932	5161.53497109986
342	343	839774.5060937665	333046.7226116476
343	344	602053.4018568669	5079.367032416809
344	345	1253093.3349167574	5182.378217075437
345	346	935564.5815045477	333604.1816237993
346	347	636187.4794768111	4328.132538073229
347	348	449809.3117271502	4987.357236565306
348	349	1169972.2371353894	4776.333942213094
349	350	1131836.8873326061	5243.3374170085735
350	351	611670.0471170265	304446.8148443982
351	352	1016419.7435016063	738762.0288162085
352	353	1519894.9616183648	470992.24936176796
353	354	1729005.744205668	418812.2977913958
354	355	1028429.7653952396	545343.6688282324
355	356	1521722.387026521	426026.3851953493
356	357	1456535.9673599205	474847.7751383655
357	358	890855.7079880966	353068.20617421286
358	359	601554.5951024529	455271.5722092144
359	360	659473.1758908757	513304.18378613546
360	361	1296558.8041711808	3970.3771991275617
361	362	383783.41134994174	4397.925538609949
362	363	419897.78467136197	3653.412183937619
363	364	996176.0503489581	4047.794472184225
364	365	609061.0284044959	3817.110193733715
365	366	507226.9750023999	4129.8754249246485
366	367	615652.9191848261	3866.59570384222
367	368	633126.7658160534	4267.085947294129
368	369	718883.9729421242	3899.911645492677
369	370	568168.5129097475	4107.7436337084655
370	371	828058.4680399676	3925.035216657497
371	372	559929.7803667404	4235.5280573849595
372	373	658276.4912729337	3793.719379363599
373	374	653426.7430138768	3968.4350336652587
374	375	1118619.342480026	3975.9253953495822
375	376	485823.0016170429	4135.495674880699
376	377	1335161.4772611111	3897.502823770119
377	378	680842.8571294751	4066.533096115808
378	379	331079.3788798749	3919.1681872078407
379	380	308269.2276935014	4176.2672934038965
380	381	1107708.5474588405	4032.0566346700557
381	382	1056686.2600186109	4392.139662832591
382	383	660627.7117779301	3823.417785558934
383	384	479423.11700664373	4135.178404280286
384	385	962087.9252156448	4038.020259731512
385	386	384889.27952926327	4230.896754543332
386	387	508159.2504146138	3796.994999285949
387	388	410683.1939758611	4161.210679585298
388	389	1362939.2056380226	3764.668257503013
389	390	559308.7150297798	4138.0203713374585
390	391	295124.5523408624	3851.3836123874653
391	392	285958.86057807365	4167.3315015379085
392	393	985046.2018729795	4030.6093498961773
393	394	721942.2341976943	4185.992083269661
394	395	1161479.9273454899	3958.3566308627137
395	396	781745.5804867289	4190.734396005806
396	397	447065.39441424154	3787.510316168443
397	398	266668.4211168856	4245.002112038583
398	399	465354.7162787197	3793.009782523668
399	400	390987.7725720751	4216.206280795437
400	401	779082.7547310703	3828.289157638037
401	402	585978.8880267108	4040.0932394478004
402	403	753988.5002774389	3818.0730642079925
403	404	524924.721106396	4076.29995605921
404	405	807979.1280544936	3825.8309486568824
405	406	649547.61281093	4013.7780168414474
406	407	548290.7954337916	3811.187584161924
407	408	568175.9150559467	4188.100905655612
408	409	411361.69696414005	3918.6802967855983
409	410	394608.47465338634	4184.841675875599
410	411	858184.8055261013	3955.9421207378114
411	412	1171476.8095571387	4294.867891904061
412	413	1393689.2350780691	3816.7765766818197
413	414	912745.5422130495	4277.268538034503
414	415	942311.07373375	3812.624901771348
415	416	495101.89600479737	4150.531738252746
416	417	524315.1503147178	3788.9145554299644
417	418	452367.0647273554	4141.934520365448
418	419	948369.9153474417	3788.286018529114
419	420	523909.08439031866	4187.73519090845
420	421	1076283.515787975	3827.0026548247633
421	422	582334.3945355596	4169.6888446116445
422	423	878370.5753918848	3896.0638549215532
423	424	739485.0267421684	4253.9034632209095
424	425	419559.46589406737	3799.1988270903084
425	426	314212.3043783406	4358.517127181732
426	427	696397.361238968	3853.2109534023375
427	428	499227.65119329153	4093.8984605844835
428	429	593222.8151161722	3973.017209713689
429	430	447792.732524393	4187.613360511868
430	431	472554.5417608864	3998.8043891137127
431	432	423231.70508064143	4374.466434163504
432	433	910567.3858766764	4049.460849284228
433	434	821177.7925706331	4401.639901686818
434	435	717707.8356881014	3958.5809013555377
435	436	551395.5659716697	4434.245422197361
436	437	540536.5714602198	3890.2675322416244
437	438	634306.4236872911	4230.860200746615
438	439	936824.3411358998	3839.741979986298
439	440	444824.0397754991	4261.20029328719
440	441	936392.6944836857	4236.70927241832
441	442	1018527.3186761511	4504.435320785752
442	443	502935.70502377825	4111.353840988497
443	444	436603.0772953625	4398.3780562715965
444	445	413896.3126612028	4180.8921251070315
445	446	361947.7110257677	4472.966037086068
446	447	980536.9294441615	4366.027194527612
447	448	1186318.4543356197	4699.319515647869
448	449	776630.34099569	4435.831419557067
449	450	1076943.5518452507	4899.007434364899
450	451	67122.38897067656	6191.348526604243
451	452	213456.21674571602	4923.772927852208
452	453	78632.04721155022	6508.7925717996995
453	454	1058014.5368504797	451243.4725792265
454	455	1259185.9200353122	116021.93949985085
455	456	1103567.2514656018	395998.68102772994
456	457	1048640.926312555	50159.7608440557
457	458	946740.1383350729	234298.99947661813
458	459	967554.7984053743	367651.8225852525
459	460	1446009.9276420022	391948.2152925986
460	461	1762717.3426620346	472067.5798298484
461	462	1522005.9502129676	590184.1560209857
462	463	1738798.623588138	602656.9574193172
463	464	1072457.1105179521	418305.824032016
464	465	751823.5034688017	305368.28086914355
465	466	1171589.0099115793	335489.9319968306
466	467	1027690.5473978855	413711.890031229
467	468	1133372.6520107193	592227.99243804
468	469	943487.1521352382	337352.68105061556
469	470	1040424.0343508415	348175.7827278722
470	471	1838033.614488852	461017.62395140855
471	472	1274536.6340300208	484728.93085028895
472	473	1781785.3378756733	575184.6838748181
473	474	1199444.9995513363	200092.17450106514
474	475	654071.3727827495	501704.9688404556
475	476	655901.0037991222	516153.6950477001
476	477	256562.23300125916	253369.23153898225
477	478	283542.87788315036	279236.1129295315
478	479	2164570.4329431546	274821.27025797695
479	480	3480883.086859704	285325.7416665706
480	481	1112569.0848623728	515004.560383543
481	482	738742.900290468	351368.17088798864
482	483	1110005.5267289653	466874.7951497305
483	484	1563070.436636967	496717.63759701146
484	485	948374.6616950559	199181.38603796455
485	486	1059546.5147596472	289836.2729944779
486	487	871111.5670525006	424928.4092744322
487	488	1285852.1033632017	357828.5702585712
488	489	1889447.3949367357	647157.1174522389
489	490	1062416.1799335964	485137.18991944863
490	491	829239.3750076833	399937.53883090796
491	492	870989.6940533696	265334.7417356062
492	493	1600373.417586448	585978.1717363081
493	494	1202312.0778232682	427760.17056214926
494	495	585913.8741030571	534709.5030404094
495	496	587753.1069187312	556025.1743070764
496	497	1321662.5463164016	103574.47817412474
497	498	797655.6181740186	144427.37387066754
