# Supplementary material for: The Influence of Reactive Ion Etching Chemistry on the Initial Resistance and Cycling Stability of Line-Type (Bridge) Phase-Change Memory Devices
Source: Materials (Basel). 2025 Oct 12;18(20):4681. doi: 10.3390/ma18204681 (PMC12565918; doi:10.3390/ma18204681)
Supplement: Supplementary file 1 [file materials-18-04681-s001.zip › File S1-Data_PCM/Figure 5_b/Data/csv/Resistive_states.csv]

	cycle	HRS	LRS
0	1	4179.092317468603	4179.092317468603
1	2	4486.409091616832	4486.409091616832
2	3	4378.409380291592	4378.409380291592
3	4	4298.40466321685	4298.40466321685
4	5	3879.0758535753307	3879.0758535753307
5	6	5024.017108896966	5024.017108896966
6	7	4844.785347266959	4844.785347266959
7	8	4556.204507736578	4556.204507736578
8	9	4197.499844762398	4197.499844762398
9	10	6638.538336996953	6638.538336996953
10	11	6920.422844363267	6920.422844363267
11	12	6749.684536603689	6749.684536603689
12	13	7187.768125047356	7187.768125047356
13	14	7160.103192420289	7160.103192420289
14	15	6511.1680881726525	6511.1680881726525
15	16	6177.198962067198	6177.198962067198
16	17	6839.505749015222	6839.505749015222
17	18	32658.872922990697	14166.393633909962
18	19	427627.14395821677	345708.6241948575
19	20	557046.0927853468	309124.23876682133
20	21	409694.40432069206	5223.0504915306265
21	22	263944.94227491703	6192.011724181102
22	23	94260.5633534096	6275.511364093316
23	24	140640.53583425772	5874.180466331097
24	25	4186.82844651638	4183.435901029251
25	26	4210.722195492183	4191.332333762612
26	27	3975.8278740743244	3975.8278740743244
27	28	3941.2118219145377	3928.2893890662854
28	29	3885.7166654676757	3885.7166654676757
29	30	3880.4576393859184	3880.4576393859184
30	31	3908.00950363623	3908.00950363623
31	32	3921.40586779995	3921.40586779995
32	33	3632.085660497138	3632.085660497138
33	34	3583.6464961490315	3583.6464961490315
34	35	3457.0927240261	3457.0927240261
35	36	3760.7169001155144	3760.7169001155144
36	37	3735.5274760192033	3735.5274760192033
37	38	59668.77084275441	3765.961218720196
38	39	3908.9512303027896	3892.4622341373934
39	40	634586.8584303095	4118.728844699553
40	41	527912.4257377895	4126.141729803527
41	42	681604.4667609425	4165.7500144234145
42	43	386283.2666191585	4110.864957570405
43	44	296532.17994897254	4639.824631373564
44	45	815205.1615328329	305875.3776421845
45	46	1965041.0133323476	4284.041465683795
46	47	838014.0328060852	5983.596746941206
47	48	1930775.8706085584	642380.0272089237
48	49	920225.5651896298	618196.3818683923
49	50	954968.5319375505	530800.7478642254
50	51	813728.6657849359	446729.6647778868
51	52	1063554.7549611335	603386.8752611477
52	53	1572709.187403575	393404.95573629974
53	54	1708654.8275051983	591324.9384332318
54	55	121151.21087288202	121151.21087288202
55	56	118509.70085524622	118509.70085524622
56	57	596660.424112974	543551.7767995169
57	58	662931.8380818457	644927.1189983655
58	59	1461239.6481029624	823896.5024792845
59	60	1207159.27797464	615680.3518030153
60	61	3176286.5834985124	1005770.9046558985
61	62	2771608.817234991	1003282.6013857361
62	63	1648821.22065672	9515.635849201575
63	64	69597.70926635317	7069.755209884298
64	65	5739.759715237371	5662.646549377245
65	66	61612.04849256327	8288.213748655498
66	67	1388388.4281633813	493814.4512178297
67	68	1830738.0337052534	538725.1225439911
68	69	3223474.4979418525	904009.069236165
69	70	2316284.7343339063	561780.4280050646
70	71	1199062.962352519	9607.152293761832
71	72	148934.96495580813	8576.285476686437
72	73	5908.455156062257	5908.455156062257
73	74	5846.449989123745	5846.449989123745
74	75	5527.457498270533	5527.457498270533
75	76	45168.805655003904	6765.961240929855
76	77	69916.16405455071	5728.886772240569
77	78	47976.7902463026	6191.332558974449
78	79	49771.42323732336	6070.924253506647
79	80	41669.621917232624	6316.0601539379795
80	81	36759.26392456019	6210.833440627707
81	82	32335.98590709688	6718.486831087878
82	83	32360.379177153292	7179.561877890309
83	84	30805.143156948056	7534.975776401919
84	85	37146.96856613378	7351.879165091252
85	86	8696.403932540941	7584.706789819051
86	87	7895.076438052211	7218.566345618455
87	88	8238.097321650992	7541.927466581259
88	89	9909.243249863095	6943.335712950131
89	90	10217.93129116613	6709.114686205565
90	91	32123.03220098005	6797.776537213202
91	92	9617.448373071711	6719.872452779133
92	93	8914.644140195429	6822.820502053664
93	94	8528.295762141304	6943.938834272465
94	95	9961.393343920066	7701.021294153639
95	96	31042.52724033949	7487.497563515386
96	97	9543.187988743903	7320.55409562823
97	98	9087.805874470274	7211.623445304841
98	99	50013.60683062955	6735.927732474045
99	100	503694.65615105	343870.4284836418
100	101	526364.7423936999	392051.67614589474
101	102	468715.38100562256	348615.9199139135
102	103	1197396.470083186	4506.357305145853
103	104	5298.04371519095	5296.862817401667
104	105	4949.559748181238	4949.559748181238
105	106	96717.01376477882	6134.04763686156
106	107	130846.52041626855	6296.957935192152
107	108	58725.5377573754	6413.967928921259
108	109	141550.8472795141	6486.962026251619
109	110	91179.06837938467	6433.816395571825
110	111	5700.054854810578	5678.628241810677
111	112	31473.965915045676	6482.4101329433925
112	113	38503.03577658426	6460.053739518116
113	114	35358.78412991043	6935.873271662875
114	115	31376.191909910638	6494.933852016514
115	116	6735.232986705005	6673.733406844603
116	117	31002.213589872157	6678.292182126077
117	118	6999.272059606805	6949.108276352836
118	119	34437.739119923885	6517.591007291621
119	120	6404.3492816818	6369.14668790519
120	121	5296.388406733063	5296.16183367874
121	122	95577.62377628512	6094.797799780596
122	123	846914.7162422113	562284.628729244
123	124	942233.0861530524	793447.1544380379
124	125	1266434.9663659888	3557.710568482176
125	126	4714.5361364889595	4714.5361364889595
126	127	4002.1849675866606	4002.1849675866606
127	128	7485.655229431806	7453.495926415009
128	129	804049.4872118548	4513.167233007609
129	130	610078.5319879446	7102.6320100730845
130	131	489014.2555129851	4856.888169609735
131	132	219695.3376201787	6087.0040533919555
132	133	554369.3099277426	3292.873417058821
133	134	4644.614226151007	4630.344680307029
134	135	388664.93336769403	4446.50749209151
135	136	374353.3044537549	4647.2615108051095
136	137	280176.4868598738	3998.183564080102
137	138	202362.0570574777	5106.282821511989
138	139	659305.5404141542	4565.557275588868
139	140	353837.7895533371	5219.893520549768
140	141	319446.7771630638	4578.245856948763
141	142	281762.06971332856	4856.8782483009445
142	143	439704.7508929688	4693.502454189212
143	144	359795.0379852713	4666.908284027617
144	145	4469.008251854904	4453.634774922269
145	146	116161.84732919716	4524.326571766705
146	147	4340.4221890673425	4329.954493662495
147	148	34352.00047281	4605.598006524625
148	149	4471.873958807228	4466.176692651203
149	150	30329.296047704313	4567.75692546356
150	151	33892.16035629735	4299.7061484626465
151	152	4550.656788553038	4543.777031901742
152	153	4227.387624170441	4224.031420418662
153	154	4420.989881438852	4417.866682787191
154	155	4399.203118537813	4396.763418094141
155	156	4434.2763358523625	4433.594490515357
156	157	4256.240195617336	4254.417536054942
157	158	4419.228130786434	4418.514280315164
158	159	4019.4865227483087	4019.15690958712
159	160	4088.8211926062954	4088.8211926062954
160	161	3553.2106680890647	3553.2106680890647
161	162	4123.236250723476	4123.236250723476
162	163	4694.326124379558	4684.339792909586
163	164	4851.756464710143	4841.061924374737
164	165	102447.0664143245	4995.627223420623
165	166	603655.2498090715	5009.7904815239135
166	167	493951.1121292418	4798.602272403239
167	168	620012.9681561039	6506.569388838256
168	169	896171.8057691585	4486.532897785331
169	170	715678.3323534753	4357.082512201671
170	171	331692.76544909325	5333.02632749868
171	172	91492.4180438628	5621.743555538549
172	173	348148.5544674057	4603.639673548937
173	174	759128.7014720936	5587.420395124516
174	175	952329.6179859913	4658.305799999342
175	176	1012244.7775414877	4492.683303099093
176	177	34347.601918843815	5128.285121753621
177	178	750099.9506521993	5765.0808199328685
178	179	860538.770364867	3989.3280667260324
179	180	502697.43734089175	4876.614012566448
180	181	2210210.637756955	4118.321627879176
181	182	1276692.3731532802	3713.3911558575332
182	183	78287.99732832526	3895.5176043584956
183	184	124383.35665681952	3314.4391574524484
184	185	335167.3637676294	3950.6618233350205
185	186	580887.0249835073	4105.103904258924
186	187	87270.1112157187	5466.351775028821
187	188	478153.46224541764	4229.051751784029
188	189	475485.21692968975	4228.592678144934
189	190	247247.67071098532	4893.133481905671
190	191	856384.8960923066	4396.106182664408
191	192	917521.0464965117	4361.0900262026635
192	193	277799.0669059014	4852.073510147338
193	194	684405.5420762241	4080.9725611822896
194	195	981538.6383216922	3660.5510608701393
195	196	560239.0047387243	3987.0707775583887
196	197	1280269.172643597	4202.0643400364825
197	198	753998.5293697746	4036.4668622140666
198	199	1710763.5726693715	4014.5001528577595
199	200	49477.81975360984	5331.936794020188
200	201	1532414.5652692015	4529.599481028452
201	202	481426.7744494079	4750.199130802285
202	203	46405.66915710019	5448.951275977004
203	204	2912346.9535651803	4220.516517341918
204	205	877002.0937649232	5906.585810934575
205	206	1800253.574575825	4423.470077707475
206	207	1038202.4027689089	3662.148686860741
207	208	821442.2424148244	4876.377319375009
208	209	725462.8581861772	4301.8823783604485
209	210	719718.0046642872	4752.506255174486
210	211	56940.694825603096	5351.8183245267055
211	212	1406375.9109764604	4859.166441635889
212	213	282116.82931609015	5747.783047338457
213	214	3239942.210274028	4207.49044307749
214	215	1144596.9023576744	4491.092102879855
215	216	358871.296845872	5121.918832464936
216	217	1262748.987355447	4522.25560164352
217	218	1269573.8970664025	4599.448549022114
218	219	47874.26663939191	5746.314433274302
219	220	744094.2460459794	4414.318072784063
220	221	594368.6077207123	3535.349797695986
221	222	301996.7437811211	4785.030723668975
222	223	826381.3283107006	4600.810268765941
223	224	105242.53318496648	5704.184048148793
224	225	1671529.983256842	6398.286901428081
225	226	893299.1191397283	4643.933070245853
226	227	1135992.9843528534	4398.587614387911
227	228	38631.121476254164	4934.418060756738
228	229	1027317.4555310658	5343.861235342154
229	230	1192699.056396152	5762.181341921283
230	231	872841.6995471433	6004.997706599716
231	232	701965.3717607247	3598.045227075013
232	233	5008.652631640056	4980.113466047249
233	234	948862.4460912355	4902.835659920149
234	235	375947.6956784037	5129.873650423879
235	236	910833.8593840685	3503.396215975412
236	237	234271.4428079537	4666.494652335588
237	238	669138.4766261687	3033.4391782140738
238	239	38333.62885559141	5441.555979691357
239	240	1959340.2061248017	4150.7268615233925
240	241	729598.007424982	3684.2280231315026
241	242	32158.035702815112	5397.855929326772
242	243	354253.4701577753	3900.6648387284195
243	244	259917.54468121653	3217.111555187146
244	245	33902.118755675634	4464.732733689
245	246	1215653.3453814958	3898.643402596719
246	247	493754.0709896514	4547.298030108786
247	248	44841.23805106528	5244.950954662601
248	249	1116138.0923095578	4183.431954593843
249	250	947348.1635818913	3649.5599138844996
250	251	32834.23738665022	4964.856725447566
251	252	888049.9124699467	3803.669327223074
252	253	476765.40488742077	3315.546477630898
253	254	266965.773479188	4528.900907143166
254	255	1001560.2884998441	4176.859774113679
255	256	42177.69969518064	5028.225643316264
256	257	1972276.2243157523	3970.945348920338
257	258	42516.257468001626	5748.160824932198
258	259	421326.31333882664	3798.57681049965
259	260	37502.23395105224	6240.41113456298
260	261	1170887.4791929007	4467.801044691183
261	262	1104643.9925942435	4610.6544245556515
262	263	318793.26245580404	5809.3966052921905
263	264	697180.4276002579	3621.742592794841
264	265	169143.07866915493	5054.092353748907
265	266	227935.17945711093	3242.354696683239
266	267	255649.74965264107	4528.8256226954345
267	268	1295508.6811663134	3902.4368066732595
268	269	3262262.898477494	4133.801557034275
269	270	1603459.0858392087	4123.064647762875
270	271	654118.2098670397	4105.593304973641
271	272	879348.9970081132	4509.378749124084
272	273	1545920.1308422182	4620.735812875246
273	274	449585.2325967819	5219.37336741073
274	275	1386704.0288926868	4507.63058024078
275	276	1007709.920161884	5210.538344993015
276	277	51554.90081085851	4954.344648980581
277	278	1435406.0655623171	3620.7480686092017
278	279	118471.78136896575	6035.283418223009
279	280	1896042.6644166345	3388.363846763825
280	281	373643.54866681417	4469.396618281777
281	282	901984.2649504244	4152.515310327692
282	283	2190411.770012281	3999.4664812008723
283	284	37559.42533508796	5858.946348611074
284	285	993815.3116881065	4379.773532750778
285	286	949875.4808479398	4791.812467387109
286	287	45761.991994863136	5753.89548106624
287	288	902900.9063298751	4101.533765485339
288	289	893212.5376988655	4060.1764245168156
289	290	49670.66383462775	6342.993850375424
290	291	1793024.085569131	4141.663479333919
291	292	2307655.756508142	3470.4899888409063
292	293	904108.0506229065	5106.17212275517
293	294	1023751.0653686521	3742.017480905929
294	295	30142.989476417977	5465.636077845027
295	296	998985.5896894811	4298.703916803625
296	297	388057.6114670549	5270.306175775898
297	298	499202.89101713774	4101.042531675208
298	299	40813.77417520901	5967.265851821616
299	300	1330659.7394402558	3589.842101610668
300	301	177348.19229004052	4052.7630773862434
301	302	240243.3021482535	4335.922937783562
302	303	686739.4752388715	4464.954417436053
303	304	523271.86244789214	4325.850398898407
304	305	62258.07560373154	5651.189885263135
305	306	169374.7202931881	3704.8169804860504
306	307	626779.3597855272	5087.945117540196
307	308	1623259.9378360831	5742.8653465092175
308	309	274649.2365184102	4567.042745797192
309	310	164313.18473665413	5376.028044544301
310	311	785423.2484800972	3985.7450615198195
311	312	668761.8322523686	4188.898680220837
312	313	509163.29278857476	4317.020924739007
313	314	568310.6213103633	4482.076223790463
314	315	145716.94223222104	4944.048821270594
315	316	107604.49349549791	5920.158435546786
316	317	606390.1400985182	3738.620842446179
317	318	34450.61812995108	5772.374975088261
318	319	1460026.9309996474	4416.69859788459
319	320	1142464.5861818523	4547.214633404073
320	321	49571.87811442891	5899.331736777773
321	322	936586.3576705894	4257.349739845753
322	323	75250.8346267677	3830.0048306987746
323	324	370479.57950881316	4655.062719761763
324	325	568708.6200782959	4216.465773844644
325	326	759195.9220571944	4379.48491403496
326	327	1951912.4959552598	4405.905550102685
327	328	2178624.2278433573	4430.058123955267
328	329	47288.498048214606	5702.8454011874655
329	330	1041887.1761186691	4148.214266191046
330	331	368009.3135687646	4204.192318818339
331	332	441393.55279429996	3690.8352894400205
332	333	1015385.1469555793	4465.181095114171
333	334	896393.5167595623	3862.0437387597285
334	335	866045.4988086259	3826.7426256468057
335	336	1352452.4301957632	4268.3440883383155
336	337	1162798.9052409867	4163.1357708041305
337	338	1681149.7599476166	5106.994033130265
338	339	654253.3452121888	4598.581392510203
339	340	681714.1214022345	7078.045015327459
340	341	973196.983245081	4446.644345739591
341	342	568339.5195215009	5677.516535049756
342	343	918761.4939583002	4499.534320920722
343	344	645842.046118079	4690.865112383123
344	345	693457.15030328	4800.350278432972
345	346	1015913.9307586241	3687.478568574085
346	347	46942.796620991	5105.580729462287
347	348	1210471.007208712	4154.519453802412
348	349	1116881.7531408486	3877.7435997391326
349	350	916821.1724283051	4904.080713632924
350	351	394121.471191458	4313.691755067962
351	352	483937.99750915525	4271.488555884343
352	353	460387.4097633255	3945.298876486533
353	354	372740.95476379246	4432.252909798118
354	355	1192949.5194788293	4093.8030387863596
355	356	561517.1122105868	4292.8150104387105
356	357	872045.9459665329	4348.577826403343
357	358	877420.836201349	4668.701445075238
358	359	377207.63792097406	4214.451580355495
359	360	346456.05320840696	4105.275007058772
360	361	838770.9564833426	4172.292579851516
361	362	615169.9981748565	4216.40262519573
362	363	344536.41897542495	4367.219597243155
363	364	370759.35672959033	4206.385051268482
364	365	707699.6311539876	4457.3466894373205
365	366	665400.6018645223	4441.984530208807
366	367	761453.1943712314	4395.244467224633
367	368	622516.3988309033	4668.254361806788
368	369	688921.7894635291	4564.308536352477
369	370	985311.9729296142	4489.646808864213
370	371	308347.71644962515	4667.717529774423
371	372	549267.2483735043	4229.478997828373
372	373	519582.17383645196	4403.844572478483
373	374	658692.4254942205	4174.403310732439
374	375	798150.5068247728	4672.277889459772
375	376	1454360.996849808	3249.763291517655
376	377	341318.80427329184	4985.638619182721
377	378	891416.0619725102	3067.8157082858243
378	379	983898.5999605305	3698.3826070437394
379	380	1352202.5797742866	4213.017779701657
380	381	529407.3838792895	3846.892859816376
381	382	443450.4988137112	3895.17978707995
382	383	565385.7472922704	4123.422367292848
383	384	682159.6530645109	4153.767489694776
384	385	522000.9634079968	3981.735359089118
385	386	430421.4126013924	3656.7249635288226
386	387	43397.019459364325	4526.651916531631
387	388	220850.25331240214	3486.6272402839504
388	389	4493.992799472263	4492.421032975719
389	390	350882.73150289565	3839.599440830867
390	391	4770.815651303073	4754.839431357029
391	392	812254.3618436626	3697.0077005848793
392	393	4670.603188727759	4663.858097559805
393	394	1484265.269522974	3906.8403817641997
394	395	4546.987623314873	4530.360326738057
395	396	588940.4209184193	3804.1232437277567
396	397	34764.167421141974	4670.632449506844
397	398	941586.4370700809	3876.098036041296
398	399	33760.46549093619	4411.605714453322
399	400	531314.8175048765	3491.5896624917655
400	401	90501.73620824088	4636.167433156385
401	402	897361.5540216987	3904.1480340603425
402	403	49711.10302612673	4615.6223460327665
403	404	709978.9584319156	3655.8954145462903
404	405	4349.2825494948265	4335.59371210809
405	406	611173.236624857	3877.063164582266
406	407	240085.5179635898	4685.247044176749
407	408	753931.2596300001	3652.174702222811
408	409	4388.9816056981945	4382.59858598216
409	410	749396.4249514955	3858.6526865402
410	411	321651.87966443354	4555.050379772815
411	412	1142152.0909425388	3902.7642588843437
412	413	4784.850378096752	4771.842523569564
413	414	456239.3761152101	3925.2618269427976
414	415	36076.89100096837	4653.455264516426
415	416	2718352.65143171	4012.2605398397186
416	417	4667.277738581886	4652.814092604576
417	418	836131.8659811545	3638.9432146970867
418	419	4671.229322019519	4669.222534958354
419	420	447011.06587761076	4160.024907471337
420	421	688961.6365116372	3856.2556453361412
421	422	551394.9268717625	3958.1195215156126
422	423	613582.6487724904	4171.939976005051
423	424	602864.7030327412	4391.149734465541
424	425	1310977.6478949015	3957.780661668005
425	426	976578.4480490389	3998.6176060387365
426	427	906512.5533528012	4229.530457210963
427	428	871434.2049247789	4084.3171958053
428	429	990817.539846803	4139.364500186735
429	430	1782773.442922442	3986.041528176878
430	431	160735.24408337084	4560.6226841399375
431	432	363723.1666010836	4012.658062342318
432	433	4396.6822081086975	4386.103211182703
433	434	376725.3070799626	4262.620077277476
434	435	90064.35632349817	4812.536821174289
435	436	467390.48927578493	4127.64162612129
436	437	195474.66783783736	4714.767568546937
437	438	751026.7879423312	3686.5015382524934
438	439	4512.099966833201	4502.910766431538
439	440	746354.1346800042	4263.388215855284
440	441	2918496.3212390407	4486.960715345123
441	442	1532656.0970222158	4133.50985286558
442	443	185761.04952743032	4787.175299951072
443	444	434495.8945481325	4301.591036065152
444	445	45282.02589399606	4580.706440224026
445	446	1004079.3853644468	4258.630580796048
446	447	2330760.906021294	3958.1182233278946
447	448	1166216.6436112567	3979.5436415485274
448	449	1301818.1450283816	3853.166487967282
449	450	1468145.2131743934	3836.5367670429414
450	451	1077908.618467908	3910.95464571664
451	452	928496.9888834339	3983.9775286217223
452	453	377868.1724350449	3748.5331937063775
453	454	306561.9363434924	4317.302178588478
454	455	1357709.1182240362	4410.212470881139
455	456	1457950.539729472	4121.599941661505
456	457	729047.5476513878	3992.287099948035
457	458	758027.8908649341	4126.716001100737
458	459	741756.938410246	3941.6490248916875
459	460	621938.2691571687	3982.2918728823715
460	461	899602.9611721343	4232.018478148626
461	462	1006682.5993958898	3825.00230666872
462	463	320130.15197761205	3773.4346928968903
463	464	347189.41793691064	4364.533954526629
464	465	1177983.482332583	4243.17381215016
465	466	1112569.9634848065	4295.864368180335
466	467	422121.10957515286	3891.377085329122
467	468	312547.60335619474	4024.923594713814
468	469	781785.9051171279	4447.802849248873
469	470	827030.1192674227	4450.021746901446
470	471	802647.1261929462	4307.921782717358
471	472	4990.557946189663	4976.993257474086
472	473	1174115.4585746287	4295.681438409543
473	474	387570.9524436175	4891.751560583044
474	475	845054.4096699771	3955.111480254016
475	476	4831.266041920853	4817.311329184206
476	477	2386899.899705789	4428.9616956025075
477	478	3205734.2185939336	4354.996227174803
478	479	748012.6240378149	3888.9950068787666
479	480	488531.9220053979	5099.63467322075
480	481	1059335.7501163771	4096.833462489639
481	482	293816.1590797985	4652.998803603367
482	483	1367271.950097619	4658.112764515475
483	484	1083483.242314661	4288.78329105201
484	485	1134425.1828609067	4145.313622536947
485	486	931168.2158204803	4179.677116275419
486	487	499270.74040147464	3949.4919864808203
487	488	568023.3246689811	4275.899199596678
488	489	490705.23821110534	4136.717169826105
489	490	666919.1530185277	3783.6945730760326
490	491	540692.5335676782	4666.895751104067
491	492	802381.7978328178	3883.328025126719
492	493	4754.271751182732	4744.158206952882
493	494	244720.0477102031	4586.302924735692
494	495	1402958.4424060683	4413.286502826473
495	496	1306490.9023321255	4000.969375146572
496	497	331639.79597655096	5069.350179385617
497	498	1089081.6012816513	4352.137661562459
498	499	4669.878561948764	4653.043713524685
499	500	1121802.8750877352	4584.462212576976
500	501	1170289.0993820722	3661.1288722438685
501	502	258002.86167859123	4670.250430259279
502	503	1259789.3007453957	4128.565946643077
503	504	4846.648235236079	4824.64669116319
504	505	620126.176261163	4483.520642235456
505	506	435725.30177906656	4482.0383273139405
506	507	1239084.7117062286	3923.9894160244985
507	508	1801845.3879968608	4181.30545552394
508	509	614427.9943761013	4464.571754321481
509	510	862567.2411458682	4545.975761490251
510	511	259820.17780916422	3968.0835627364536
511	512	33642.113518526276	4637.8703840626085
512	513	947880.8798012817	4076.0543907864394
513	514	50918.14436421111	4668.572833642805
514	515	1403667.57758666	4562.07947859652
515	516	1239809.2403076116	3860.3990824278594
516	517	340150.130444117	4746.500243615408
517	518	756399.4347951107	4690.794518245905
518	519	862461.4694481749	4038.6157501869866
519	520	148839.72507850223	4673.666702052721
520	521	451573.6964494365	3546.952937290406
521	522	4729.596765605422	4717.732854934144
522	523	1062268.6169920042	4582.944148717705
523	524	1259541.1152956283	3880.63145201832
524	525	4948.921754677357	4935.774683377456
525	526	965537.9263508564	4476.646949013395
526	527	488271.5596491059	3996.822614113741
527	528	552489.155871006	4204.146952621924
528	529	304235.33069489466	4317.018691452464
529	530	440681.5840911087	4113.074020564477
530	531	636187.9708687946	4018.4216384104557
531	532	752726.5004180098	4213.006777294382
532	533	507438.8376650955	3865.320027456323
533	534	665054.9416511573	3913.0781049649163
534	535	286963.06937163195	4082.1133279436526
535	536	352164.02862973267	4388.941280118887
536	537	517553.034161935	4179.176272643333
537	538	623098.0256393035	3729.1989785396545
538	539	330672.56248534576	4250.990103443439
539	540	157019.37488635822	5043.5144554341905
540	541	1304123.2020610697	3875.620426362001
541	542	103020.2999564155	4943.85882609703
542	543	1026608.9638924757	4300.126845572305
543	544	44575.90416045346	4877.532753445937
544	545	646643.5573313077	4413.493174630688
545	546	485348.1927217564	4423.1517118605025
546	547	876537.0486802111	4143.356683149028
547	548	4762.83101999849	4739.999815389052
548	549	2079357.9473235467	4550.0650444943285
549	550	987264.4054319033	4154.478405464351
550	551	32327.39817949337	4456.361534303861
551	552	1012899.4717091329	4265.464412478393
552	553	615786.7200448286	4737.774494037307
553	554	1009360.9541486171	4270.331273198098
554	555	558605.9258345708	4220.7463244553255
555	556	561542.6233097381	4543.182718634814
556	557	562768.984299275	4063.066017896005
557	558	297890.97341301973	4575.707598652536
558	559	629543.8996057427	4132.381763155367
559	560	604633.2636824601	4793.187508862814
560	561	936386.0582776106	3920.828933727796
561	562	4709.6920776225525	4703.92304573829
562	563	1639312.986864224	4819.634195488526
563	564	1437957.1358771718	4173.144080621045
564	565	52681.85903420888	5020.07990566274
565	566	1470838.1901157321	3953.169761616371
566	567	4481.465055252788	4481.465055252788
567	568	367321.03611303354	4350.200202124516
568	569	349265.0961911657	4478.504634325806
569	570	385776.9612524819	4132.700706183416
570	571	490464.95543493464	4278.988608273474
571	572	801671.0082446947	4061.336406180661
572	573	656923.0838611099	4478.559652864548
573	574	809776.1855651225	4220.047442031899
574	575	573847.0509097099	4311.113550387075
575	576	350536.2875260812	4691.6332628189575
576	577	508699.51443531667	4032.594635736657
577	578	126325.48450924654	4819.38554116904
578	579	395254.3226046164	3750.1919804807026
579	580	39144.18576168944	4568.984421781663
580	581	718054.8607140606	4212.05094723836
581	582	572593.3562081461	4219.949642493096
582	583	1707716.1553713307	4410.788719519811
583	584	65128.52633663168	4940.330775406874
584	585	1243590.2305360127	3950.0400847735714
585	586	4889.588922410609	4870.264934952466
586	587	730133.599130495	4290.3744881823495
587	588	4942.431854822704	4926.209498616634
588	589	1061730.8440743326	3697.464058079807
589	590	4401.651178107558	4401.320257509086
590	591	546166.3087017216	4296.803209210188
591	592	581014.622739059	4238.204849525592
592	593	792788.9223781335	4220.754216069711
593	594	710651.6432750236	4516.230637893161
594	595	965645.650236091	4174.191887857764
595	596	4794.405870952462	4776.912244509593
596	597	1468423.8609080531	4514.026503303235
597	598	703316.2429691922	5045.234368154425
598	599	547126.2507963082	4077.5710678296527
599	600	211212.7012259393	4585.1681732780235
600	601	127237.19827308347	4985.159638469353
601	602	751765.1135972419	4503.346715238225
602	603	49989.94305775159	4417.8769573340205
603	604	495771.1332976799	4262.224260642066
604	605	567092.8524512318	4482.449650251013
605	606	813809.3511045824	4179.428515700347
606	607	4501.612129260105	4501.612129260105
607	608	399456.80897874886	4234.078515791467
608	609	962961.4982673429	4647.785669833772
609	610	1088183.857501191	4332.657245526521
610	611	701929.8285193506	4217.590079998608
611	612	314223.095027494	4495.56329707516
612	613	378496.77442971745	4354.64412238354
613	614	480716.5337121886	4692.3418290060745
614	615	1069817.7061953307	4353.078484860731
615	616	4943.75064333951	4942.570758973152
616	617	439236.23461142636	4631.305857844612
617	618	970843.3668671427	4325.6691901034155
618	619	4629.329872423067	4624.66163055884
619	620	336255.7860675399	4341.719760636128
620	621	130063.02798700392	4338.150317752965
621	622	4498.435207633269	4498.435207633269
622	623	861552.0136460203	4844.215271425225
623	624	1432550.376214902	4349.612817232547
624	625	4426.99092068865	4423.784438687823
625	626	504566.42499030783	4116.522295026386
626	627	943591.9061750487	4592.91157333124
627	628	4616.366188987303	4610.2957697056145
628	629	858163.443025997	4753.1836341353055
629	630	1296827.321129708	4124.005601376735
630	631	4592.669575574603	4590.985631261396
631	632	1034837.6434237845	4780.193456302553
632	633	1740637.7282721335	4628.87791607927
633	634	4767.21313445109	4757.215259718148
634	635	900508.0289742579	4718.183370751834
635	636	1411168.1656804709	4340.825449350213
636	637	4510.419991722992	4510.419991722992
637	638	471387.11814224883	4655.970386721141
638	639	2525730.838240668	4574.928589222498
639	640	1098941.2499189107	4765.783112302937
640	641	1825668.238440054	4778.5708583030955
641	642	830132.3224714901	4589.725229503794
642	643	4632.890055835869	4632.890055835869
643	644	364359.32469848974	4789.853035664467
644	645	369134.0230871499	4772.96843961606
645	646	496777.35697039764	4867.180362305743
646	647	121493.87810399901	4670.766812304486
647	648	209231.26670420147	4831.964768484244
648	649	297259.61241802963	4762.383401804969
649	650	428674.11834684317	5043.186414077563
650	651	292256.3117385919	4914.439216609482
651	652	4839.365756881387	4839.213763354693
652	653	1568853.1936009545	4931.024207811044
653	654	922352.6654376693	5220.356629771161
654	655	353493.91420944943	4934.30194282419
655	656	692542.1303102258	5276.977027658656
656	657	204633.32097763024	4564.015781737327
657	658	156186.09575265908	4807.8751603693045
658	659	360815.0337696823	4915.855731094604
659	660	488189.7496173152	5522.394157227709
660	661	4553.979449015956	4553.979449015956
661	662	88568.86741321557	4790.920774834374
662	663	310926.7210349103	4791.145536455774
663	664	354359.36888556555	4880.602652544181
664	665	5030.191668582099	5022.18629229271
665	666	420296.46733202355	5229.51306591138
666	667	1915970.8351111365	4703.350928814542
667	668	4912.630108783492	4900.179465274257
668	669	1184694.2615761126	5172.285195702098
669	670	1429985.3035651818	3724.7677701636285
670	671	4864.50887937053	4864.50887937053
671	672	2392866.663320387	5499.536734601419
672	673	396891.28115491796	3906.425178494312
673	674	4660.234911051258	4660.234911051258
674	675	1037768.4065713694	4469.777805839269
675	676	650491.4295330701	5656.1374375727055
676	677	884470.5873021231	3698.6939276909857
677	678	4743.00767037773	4742.635323275759
678	679	426853.93315676897	5222.818648961778
679	680	325937.2080691247	4624.509975274306
680	681	836720.7150889261	4311.02705840825
681	682	4757.029301863391	4752.224647355667
682	683	314326.06565273466	4596.158920980623
683	684	209026.36708456668	4443.884458940347
684	685	2299797.2786767744	4770.931603199714
685	686	56231.11382921897	4813.588584084853
686	687	263210.2981117329	4899.259561573391
687	688	453195.6833188394	5102.45730416741
688	689	4815.20583787899	4815.20583787899
689	690	233435.46904070931	5110.898936461579
690	691	569556.7486329565	4533.3577651501355
691	692	4692.208566472725	4691.880639056244
692	693	650946.8777584546	5591.120037167919
693	694	1082610.6657565655	4320.528314177645
694	695	4589.886807642761	4589.657552850658
695	696	84024.91609697024	4923.5208082108165
696	697	460423.17249484174	4957.767436563205
697	698	668223.0650742203	4662.383125467185
698	699	49527.69408440376	4870.398682980622
699	700	301208.6242596939	5027.082637741849
700	701	338156.54490024527	5458.478538970138
701	702	4827.96384417048	4808.8780118099285
702	703	709865.6808502371	5359.402643266729
703	704	1147961.1954256557	4907.586933683948
704	705	89724.99123310178	5296.542007256015
705	706	99381.1408896846	5535.108631388828
706	707	587076.1650024424	5213.359758012761
707	708	522130.4461016195	5390.455356795839
708	709	268420.4780989631	5352.764326783883
709	710	488141.4919974533	5248.416079925127
710	711	107887.11952866812	5095.428301174029
711	712	402770.4370128147	5210.711768008076
712	713	418567.0934019755	5691.364153612531
713	714	334078.96400504536	5371.61554364274
714	715	449860.5186906626	5389.57043425386
715	716	570947.7239958565	5292.458836072138
716	717	459906.1677875706	5504.839776649962
717	718	1776895.6186405485	5277.770488808562
718	719	189212.54494580216	5345.770001489016
719	720	273634.7046293934	5142.709111211363
720	721	573179.4650094494	5144.573749986113
721	722	939653.2801047899	5279.814143549734
722	723	120390.35342578345	5380.038938461618
723	724	180700.86705710232	5550.235124427077
724	725	308665.4540234966	5112.268638357602
725	726	377445.9651500218	5013.601234114568
726	727	216375.89075803166	5033.755360373872
727	728	396299.2622627268	5082.130917972115
728	729	103893.59860231049	5077.895021061073
729	730	258395.7499809994	5253.913975236201
730	731	123656.43618382057	5244.391130540256
731	732	356852.99620560056	5061.9237312381465
732	733	44417.4971314704	4887.137797127359
733	734	100826.71317105064	5141.859529867768
734	735	213612.27015248936	5126.5685496682945
735	736	199219.73113384578	5185.14476120248
736	737	58163.46478297707	5103.134439610895
737	738	306178.3540767904	5118.330703108841
738	739	78151.9502742523	5122.020597237082
739	740	74914.42480322771	4904.558772837198
740	741	5199.945070206473	5183.475311274778
741	742	60589.99071685177	5106.891036667679
742	743	5058.554185039554	5043.8870721534295
743	744	40704.914486986105	5146.958732925394
744	745	52080.75066252437	5149.994546448817
745	746	41591.92543817601	5105.178989266891
746	747	4888.003159064656	4874.635486948778
747	748	5213.323798380152	5195.814028764907
748	749	5143.163689508199	5127.203174350354
749	750	32034.85993453034	5345.421214329905
750	751	5296.787493145314	5280.273038637956
751	752	5273.5347971223555	5256.876579690803
752	753	5199.115520785541	5186.585753213488
753	754	5123.697435076421	5105.23735751956
754	755	5017.377569961682	5005.390755872857
755	756	32076.7830024137	5223.444110193293
756	757	5192.92802547401	5179.123555612796
757	758	34262.014916498294	5319.45655817881
758	759	31015.60165184928	5121.33148588143
759	760	36161.82881130798	5070.343089404056
760	761	5256.377759561334	5243.567793801622
761	762	5389.282871386569	5372.426528928001
762	763	5158.907119181489	5149.359619418805
763	764	38579.10354897325	5200.929980759625
764	765	5142.612827309122	5132.861981615071
765	766	5320.319916312898	5305.0373975094535
766	767	5166.32168556531	5155.65270036008
767	768	5354.100283996324	5344.204267259805
768	769	4923.123588619412	4916.59925254258
769	770	5060.714026621361	5050.100416486868
770	771	4951.791931472533	4945.734498098204
771	772	5366.371453127745	5352.314788116375
772	773	5246.906239836853	5238.429062426447
773	774	5192.425124146545	5180.4208145797875
774	775	5107.822553288532	5098.6430437085755
775	776	5236.927990840885	5227.967556983701
776	777	5413.56211294809	5405.549694869027
777	778	5347.732932491728	5333.825665850351
778	779	5049.521393361117	5044.530081911105
779	780	5231.967263353672	5224.845084541472
780	781	5062.662289600577	5056.1742719941385
781	782	5215.393929554952	5207.887277023156
782	783	5120.427052277535	5112.748708974926
783	784	5514.876108473149	5504.599687996405
784	785	5155.317789156396	5154.2890046289795
785	786	5358.045503720556	5350.150842604868
786	787	5332.430761843388	5323.612118995886
787	788	5368.63830722593	5358.242275459858
788	789	5299.666949463008	5294.034613368696
789	790	5299.390574808257	5290.364819581741
790	791	5109.708160669521	5104.741004437194
791	792	5321.984672699177	5312.407079374301
792	793	5508.334872600925	5498.208567339514
793	794	5305.269132419275	5301.377719666922
794	795	5042.9296594966345	5035.314965884457
795	796	5648.984320219203	5640.34240748784
796	797	5280.154890373098	5272.700189407649
797	798	5240.233316170062	5231.375374247016
798	799	5365.828430990653	5363.992854032094
799	800	5578.481331809051	5573.416063177647
800	801	5432.099551661884	5428.075625394901
801	802	5342.975334718511	5336.059296560194
802	803	5571.887253030625	5564.168173117059
803	804	5311.224967486124	5309.023413363269
804	805	5288.576504173012	5284.622677414337
