# Supplementary material for: The Influence of Reactive Ion Etching Chemistry on the Initial Resistance and Cycling Stability of Line-Type (Bridge) Phase-Change Memory Devices
Source: Materials (Basel). 2025 Oct 12;18(20):4681. doi: 10.3390/ma18204681 (PMC12565918; doi:10.3390/ma18204681)
Supplement: Supplementary file 1 [file materials-18-04681-s001.zip › File S1-Data_PCM/Figure 6_c/Data/csv/Measured_devices.csv]

	X	Y	Rinit
0	320	0	706.4020722064703
1	960	0	1122.0736956166438
2	0	-260	1075.8774033273326
3	640	-260	1085.6337599120397
4	1280	-260	1138.9959207245524
5	320	-520	1079.5101524624129
6	960	-520	1091.0081844660597
7	0	-780	1087.9276300418742
8	640	-780	1143.1197410352893
9	1280	-780	1167.876085701882
10	320	-1040	1076.6322065605652
11	960	-1040	1098.216047504163
12	0	-1300	1150.3241907722572
13	640	-1300	1135.2315174192859
14	1280	-1300	1077.7326933749312
15	320	-1560	1094.6207943483955
16	960	-1560	1093.943714389485
17	2000	0	1325.823351123258
18	2640	0	1363.9896162001417
19	3280	0	1223.8996617687606
20	2320	-260	1350.1091248548191
21	2960	-260	1335.802018591244
22	2000	-520	1276.5955620694212
23	2640	-520	1256.9177884729734
24	3280	-520	1296.1247309103148
25	2320	-780	1322.750545824666
26	2960	-780	1310.8695528980943
27	2000	-1040	1280.772903568337
28	2640	-1040	1235.7639819566602
29	3280	-1040	1270.62964725131
30	2320	-1300	1272.7628798487349
31	2960	-1300	1367.2706023635244
32	2000	-1560	392725.7934660708
33	2640	-1560	1277.1750671985162
34	3280	-1560	1312.6162145275375
35	4320	0	1604.8877822871077
36	4960	0	1589.5054712747658
37	4000	-260	1457.2010399496814
38	4640	-260	1679.3762447561228
39	5280	-260	1572.4157525984351
40	4320	-520	1473.5905493011114
41	4960	-520	1780.7288413579745
42	4000	-780	1474.195921418267
43	4640	-780	1701.5848936994134
44	5280	-780	1521.7892664482288
45	4320	-1040	1560.545145050594
46	4960	-1040	1608.0698411277067
47	4000	-1300	1493.9091577499373
48	4640	-1300	1666.767125512017
49	5280	-1300	1520.1972143224257
50	4320	-1560	1473.6603890454949
51	4960	-1560	1488.4523934450315
52	6000	0	1752.8798380834896
53	6640	0	2007.2010222076015
54	6000	-260	1884.4807747880268
55	6640	-260	1832.4166635322194
56	7280	-260	1954.8731336306566
57	6320	-520	1794.8338460747545
58	6960	-520	1826.6315975154694
59	6000	-780	1723.9938255742995
60	6640	-780	1775.2549955718177
61	7280	-780	1814.814202707141
62	6320	-1040	1853.4684270986238
63	6960	-1040	1685.867350649578
64	6000	-1300	1901.86685777689
65	6640	-1300	1765.8037711055936
66	7280	-1300	2008.396470953966
67	6320	-1560	1700.278885015134
68	6960	-1560	1717.2752202245047
69	0	-2000	1024.618322854668
70	640	-2000	1054.8474991755934
71	1280	-2000	1034.9132716300453
72	320	-2260	1047.2687825755352
73	960	-2260	1009.8147557546005
74	0	-2520	1044.6643361642844
75	640	-2520	1036.5577312777616
76	1280	-2520	1019.0245694752725
77	320	-2780	1058.8561487381473
78	960	-2780	1033.8198608834743
79	0	-3040	1135.1629910976899
80	640	-3040	1046.5352923274977
81	1280	-3040	1089.8092743732407
82	320	-3300	1040.9686152406493
83	960	-3300	1034.9132716300487
84	0	-3560	988.0827171543817
85	640	-3560	1037.4537372211032
86	1280	-3560	1122.7152471864679
87	2320	-2000	1195.4520635294937
88	2960	-2000	1307.3901380264358
89	2000	-2260	1214.786465954325
90	2640	-2260	1172.5709985934204
91	3280	-2260	1335.8505096603558
92	2320	-2520	1228.8041097178552
93	2960	-2520	1142.4524206960982
94	2000	-2780	1169.0686957302362
95	2640	-2780	1252.092768171732
96	3280	-2780	1254.2849041644185
97	2320	-3040	1204.68034805468
98	2960	-3040	1187.512740687146
99	2000	-3300	1144.4567231885462
100	2640	-3300	1171.6163289553267
101	3280	-3300	1175.3879859774268
102	2320	-3560	1208.0376522545785
103	2960	-3560	1261.972344041857
104	4000	-2000	1346.8829983843216
105	4640	-2000	1365.5277936920204
106	5280	-2000	1351.5338374671373
107	4320	-2260	1399.1485121776689
108	4960	-2260	1373.1671100203682
109	4000	-2520	1364.5788515143338
110	4640	-2520	1369.5038465027396
111	5280	-2520	1448.1039582073213
112	4320	-2780	1345.8731784298336
113	4960	-2780	1504.2436561509749
114	4000	-3040	1535.2845717976036
115	4640	-3040	1418.432537445479
116	5280	-3040	1448.1039582073213
117	4320	-3300	1338.533720060754
118	4960	-3300	1320.5197386541859
119	4000	-3560	1319.6365452814705
120	4640	-3560	1333.1205699267193
121	5280	-3560	1457.201039949675
122	6320	-2000	1522.9735382509111
123	6960	-2000	1517.0705400406332
124	6000	-2260	1685.750238526939
125	6640	-2260	1506.5596587008595
126	7280	-2260	1682.6297920558072
127	6320	-2520	1542.1757262824387
128	6960	-2520	1591.9779322677846
129	6000	-2780	1471.9857326305284
130	6640	-2780	1594.4154978772488
131	7280	-2780	1855.9820107080636
132	6320	-3040	1512.3809865938335
133	6960	-3040	1616.0371566081033
134	6000	-3300	1488.7255248894076
135	6640	-3300	1426.8951322583139
136	7280	-3300	1728.8171348519513
137	6320	-3560	1477.5236774485545
138	6960	-3560	1517.487609991594
139	0	-4000	1065.335327519008
140	640	-4000	1042.6323903316031
141	1280	-4000	1048.2169237559822
142	320	-4260	993.9161994171749
143	960	-4260	1069.788142707187
144	0	-4520	978.7538042794353
145	640	-4520	1023.546546366327
146	1280	-4520	1116.38391138187
147	320	-4780	1007.7348077509878
148	960	-4780	1076.4691950783372
149	0	-5040	950.933428888445
150	640	-5040	1019.8129216531609
151	1280	-5040	1019.2638065213835
152	320	-5300	993.9161994171749
153	960	-5300	1038.4077035056196
154	0	-5560	1059.5674047928628
155	640	-5560	1036.762918336393
156	1280	-5560	1089.0489686435258
157	2320	-4000	1278.5444114249472
158	2960	-4000	1145.1806462813486
159	2000	-4260	1208.7343177949933
160	2640	-4260	1130.8169209574105
161	3280	-4260	1220.4033358167396
162	2320	-4520	1150.3391724247977
163	2960	-4520	1170.7161020262122
164	2000	-4780	1154.5846587919864
165	2640	-4780	1103.1685437725023
166	3280	-4780	1199.9006930608048
167	2320	-5040	1157.8825915699333
168	2960	-5040	1273.585609570679
169	2000	-5300	1153.0410847499277
170	2640	-5300	1119.5148046346196
171	3280	-5300	1210.963084207644
172	2320	-5560	1206.1602993422155
173	2960	-5560	1321.4192243130055
174	4000	-4000	1286.4178892527705
175	4640	-4000	1327.6529231845304
176	5280	-4000	1333.081444215296
177	4320	-4260	1383.59335534118
178	4960	-4260	1362.8279920977807
179	4000	-4520	1436.8670397371898
180	4640	-4520	1351.5338374671373
181	5280	-4520	1325.8949841818583
182	4320	-4780	1365.375563413611
183	4960	-4780	1316.1052059846725
184	4000	-5040	1306.3717521605267
185	4640	-5040	1275.9122594731148
186	5280	-5040	1286.285913981389
187	4320	-5300	1355.277698512756
188	4960	-5300	1316.0867495981279
189	4000	-5560	1329.49795968235
190	4640	-5560	1320.541197975566
191	5280	-5560	1301.34540158906
192	6320	-4000	1419.1595334680353
193	6960	-4000	1507.720336404018
194	6000	-4260	1421.8300210460914
195	6640	-4260	1476.9392338874395
196	7280	-4260	1494.8686934793918
197	6320	-4520	1456.2796471066827
198	6960	-4520	1780.0412594312809
199	6000	-4780	1498.4846835010828
200	6640	-4780	1374.1280387187724
201	7280	-4780	1465.37417428675
202	6320	-5040	1492.7696389415858
203	6960	-5040	1451.3148317288496
204	6000	-5300	1506.5596587008595
205	6640	-5300	1461.0334578341708
206	7280	-5300	1569.4486199022185
207	6320	-5560	1421.5838381746848
208	6960	-5560	1685.5184268919527
209	0	-6000	1019.008286107486
210	640	-6000	1014.0005164002158
211	1280	-6000	1026.768623637156
212	320	-6260	1014.5261776321524
213	960	-6260	1066.8523903946004
214	0	-6520	1030.6495521203365
215	640	-6520	1043.188164526872
216	1280	-6520	1055.5668806107997
217	320	-6780	1110.6816099048908
218	960	-6780	1048.6091537503619
219	0	-7040	1027.8471621073625
220	640	-7040	1035.2050518576718
221	1280	-7040	1029.557762340552
222	320	-7300	1009.0590787919484
223	960	-7300	1002.5722318916048
224	320	-7560	999.3022734499398
225	960	-7560	983.9220697096121
226	2000	-6000	1155.2662317900922
227	2640	-6000	1146.3099634145517
228	3280	-6000	1148.4865003828736
229	2320	-6260	1204.3013068495377
230	2960	-6260	1127.3162423112976
231	2000	-6520	1147.8129012624147
232	2640	-6520	1127.5885242271543
233	3280	-6520	1201.3634110819012
234	2320	-6780	1144.0877311942095
235	2960	-6780	1236.2735291550332
236	2000	-7040	1131.9866662656236
237	2640	-7040	1111.9437480979636
238	3280	-7040	1166.9773384927953
239	2320	-7300	1153.7185471969012
240	2960	-7300	1157.71593525846
241	2000	-7560	1211.0934923981074
242	2640	-7560	1223.4448394574024
243	3280	-7560	1178.928311236397
244	4320	-6000	1415.0549505801996
245	4960	-6000	1383.8118162995947
246	4000	-6260	1396.606662396252
247	4640	-6260	1467.03223137363
248	5280	-6260	1316.0867495981279
249	4320	-6520	1314.3190037961167
250	4960	-6520	1385.0113210562047
251	4000	-6780	1353.2935681110466
252	4640	-6780	1280.6388877056256
253	5280	-6780	1355.277698512756
254	4320	-7040	1291.7630340940038
255	4960	-7040	1327.6940275796615
256	4000	-7300	1319.643123205059
257	4640	-7300	1359.9867940600525
258	5280	-7300	1308.3897764865242
259	4320	-7560	1259.5439174657677
260	4960	-7560	1284.134512239118
261	6000	-6000	1442.1672782994974
262	6640	-6000	1495.5285356657514
263	7280	-6000	1586.9703748293532
264	6320	-6260	1432.8380803419032
265	6960	-6260	1691.3255532550652
266	6000	-6520	1424.323869470463
267	6640	-6520	1465.9163312963544
268	7280	-6520	1514.722133631903
269	6320	-6780	1454.9439036668848
270	6960	-6780	1442.1672782994974
271	6000	-7040	1455.6182115115864
272	6640	-7040	1428.8740117037873
273	7280	-7040	1492.7696389415858
274	6320	-7300	1440.6668872554112
275	6960	-7300	1505.4007666557056
276	6000	-7560	1404.8966235839312
277	6640	-7560	1496.0037494349563
