# Supplementary material for: The Influence of Reactive Ion Etching Chemistry on the Initial Resistance and Cycling Stability of Line-Type (Bridge) Phase-Change Memory Devices
Source: Materials (Basel). 2025 Oct 12;18(20):4681. doi: 10.3390/ma18204681 (PMC12565918; doi:10.3390/ma18204681)
Supplement: Supplementary file 1 [file materials-18-04681-s001.zip › File S1-Data_PCM/Figure 7/Data/csv/Resistive_states.csv]

	cycle	HRS	LRS
0	1	59111.19487956949	4867.626918306364
1	2	948633.3594620636	522968.05932936876
2	3	1111200.6694914266	584913.1999225118
3	4	974041.8389383375	515477.65535851504
4	5	1110493.8942909213	331408.95639814535
5	6	1769358.1181184382	495332.76816593093
6	7	816353.4160745289	474154.2215085968
7	8	1965291.5386174468	487351.7275698987
8	9	1704269.912857391	499868.6403316673
9	10	1852518.677632301	556282.9708549762
10	11	1532449.230396565	456150.2469481861
11	12	1971079.7601935766	560079.9748180361
12	13	819403.9739484054	262328.94735377864
13	14	1020713.2010203374	357813.4455338896
14	15	1250534.8655497204	313854.1015027419
15	16	1018779.1083909844	258957.7567563267
16	17	577164.1276184104	524862.8137591598
17	18	617659.2480999304	551098.9704000012
18	19	1532663.2181066403	484332.7975691345
19	20	1076302.8924031437	170924.56972483467
20	21	1785.884343625908	1785.884343625908
21	22	140939.1759926546	1685.8342391186072
22	23	1707.7922349416906	1707.7922349416906
23	24	118169.73213626532	1688.7945146397708
24	25	1779.9241436302937	1779.9241436302937
25	26	77894.81145258181	1791.643466022203
26	27	1702.3850152365383	1702.3850152365383
27	28	71520.67433008301	1719.2448881194325
28	29	1600.8996037223985	1600.8996037223985
29	30	77731.45894286825	1613.4573324520745
30	31	1754.6252285882335	1754.6252285882335
31	32	62173.33698680426	1781.3033060767887
32	33	1820.6941108561546	1820.6941108561546
33	34	89121.0858687305	1864.897827759695
34	35	1882.0074346606286	1882.0074346606286
35	36	97134.09338455852	1892.774549256632
36	37	1831.8472500643454	1831.8472500643454
37	38	151866.4674510615	1850.2895183982166
38	39	1804.909627634549	1804.909627634549
39	40	99265.49436373441	1805.9916752950614
40	41	1804.0856511836255	1804.0856511836255
41	42	135703.12421045388	1704.0040136553478
42	43	1751.0462022907009	1751.0462022907009
43	44	164936.59364621324	1659.8862687883247
44	45	1694.4021306305963	1694.4021306305963
45	46	198163.82457862762	1682.9696464526642
46	47	1718.1901059625843	1718.1901059625843
47	48	164714.7941819601	1704.9743155399462
48	49	1771.7518827276624	1771.7518827276624
49	50	241921.82697692458	1767.1610042858251
50	51	1800.5681635810886	1800.5681635810886
51	52	256872.01877086534	1829.9093994565064
52	53	61088.85878573478	1844.534085655508
53	54	322882.4798677459	2014.3779470279376
54	55	612271.4605896807	3855.2230468509833
55	56	481152.6836949314	3954.0026479404305
56	57	245350.50652602775	245350.50652602775
57	58	249236.8095153548	249236.8095153548
58	59	1706198.9890647542	434596.7718976749
59	60	1242514.6087438373	326697.8894599344
60	61	1721.38103208604	1721.38103208604
61	62	1645.72893304818	1645.72893304818
62	63	1685.818551535865	1685.818551535865
63	64	1680.649136019439	1680.649136019439
64	65	1657.0902849907327	1657.0902849907327
65	66	1680.0113033314851	1680.0113033314851
66	67	1648.7956469871497	1648.7956469871497
67	68	1669.5708239640935	1669.5708239640935
68	69	1791.04887488229	1791.04887488229
69	70	1795.7349677248947	1795.7349677248947
70	71	1711.6685699019527	1711.6685699019527
71	72	1719.0142022761402	1719.0142022761402
72	73	1699.6340330927871	1699.6340330927871
73	74	1696.473952473967	1696.473952473967
74	75	1636.1970755364396	1636.1970755364396
75	76	1661.603766680098	1661.603766680098
76	77	1837.0785252186581	1837.0785252186581
77	78	1846.1085327013543	1846.1085327013543
78	79	1771.315523182512	1771.315523182512
79	80	1794.599087565793	1794.599087565793
80	81	1707.361678011407	1707.361678011407
81	82	38714.31197757224	1659.8857673581467
82	83	1730.2115840657455	1730.2115840657455
83	84	1671.7106442388736	1671.7106442388736
84	85	1714.9113229646207	1714.9113229646207
85	86	1715.2582877957807	1715.2582877957807
86	87	1759.6980561683315	1759.6980561683315
87	88	1563.0311254171643	1563.0311254171643
88	89	1585.6661627065355	1585.6661627065355
89	90	1655.8721695452023	1655.8721695452023
90	91	1646.0362945557981	1646.0362945557981
91	92	1752.8561782790232	1752.8561782790232
92	93	1813.7309713131651	1813.7309713131651
93	94	1708.7196416048268	1708.7196416048268
94	95	1772.6867459725672	1768.499821497444
95	96	1786.6339106789533	1786.6339106789533
96	97	1831.133803230091	1831.133803230091
97	98	1856.5890709909768	1856.5890709909768
98	99	55055.44806121259	1870.0796984994333
99	100	1794.683786396818	1794.683786396818
100	101	1827.884256696729	1825.957163843712
101	102	1777.0877187101034	1777.0877187101034
102	103	1818.702184595592	1818.702184595592
103	104	1774.0386999790371	1774.0386999790371
104	105	153646.28325125494	1707.3899439782494
105	106	1710.751610912626	1710.751610912626
106	107	92297.35689350628	1719.1284656161301
107	108	1618.7671747398629	1618.7671747398629
108	109	96664.2303404446	1639.0576745706126
109	110	1715.7731735047514	1715.7731735047514
110	111	1502.105434641665	1502.105434641665
111	112	150145.7002986015	1463.2544756566886
112	113	1573.3388560187102	1573.3388560187102
113	114	1593.9999189470154	1593.9999189470154
114	115	84172.30519448024	1593.6269654378252
115	116	1683.5567031806822	1683.5567031806822
116	117	1662.8454972681247	1662.8454972681247
117	118	97462.33036170076	1641.4217001296383
118	119	1737.163926937501	1737.163926937501
119	120	169648.4966384409	1719.5693786737365
120	121	1755.6145323633336	1755.6145323633336
121	122	116251.21817564743	1827.0125643811152
122	123	133577.34976411986	1747.5345324058721
123	124	181881.00959997473	1708.3885771152886
124	125	1742.3029936862813	1742.3029936862813
125	126	163822.54889393027	1682.0154642985208
126	127	127665.3225109013	1843.4804598788323
127	128	249604.06104137254	1720.4320088820932
128	129	477741.08626312384	1749.131193471363
129	130	593267.9636718385	1701.6409683830207
130	131	572600.319328163	1662.6209148379673
131	132	482691.5253551774	1674.1264924131979
132	133	467151.92812151584	1745.467479939229
133	134	278504.70666714216	1744.621567437589
134	135	426090.8727096275	1763.8109917252648
135	136	264385.6732484653	1778.8818560798627
136	137	194917.3054374584	1690.3514308493334
137	138	174187.00813929047	1715.8600893777173
138	139	299957.556886817	1755.2667140134392
139	140	401087.1715362044	1769.8955275361066
140	141	368800.66411672765	1785.4330659325997
141	142	275451.7795178122	1883.8197563808383
142	143	468899.2233577401	1618.0160418440933
143	144	314072.72502212925	1636.2439938964344
144	145	367424.1184830981	1667.1238829463937
145	146	301655.97180027084	1743.7230334564838
146	147	460569.5058368736	1793.3933603867808
147	148	352924.64508320764	1732.7874916259073
148	149	214732.24351772512	1823.7582147493467
149	150	170393.50425795506	1810.9001412858252
150	151	458192.636835245	1815.6815350113359
151	152	281877.9544287851	1731.7503346699725
152	153	441087.2964119142	1743.9114469506264
153	154	352345.9633166025	1787.792349369303
154	155	529902.9141580166	1630.432909781437
155	156	355559.9011703422	1688.3030194296111
156	157	208778.12201645036	1707.7841176632905
157	158	145638.44628363196	1627.3182805863064
158	159	237588.65113191228	1656.4965513358484
159	160	242111.58480557648	1704.846868239627
160	161	243488.04591141964	1806.894323419991
161	162	264233.8727548855	1894.029409593133
162	163	847390.0209104997	1879.2908912741311
163	164	453091.30151304783	1796.7616199998977
164	165	318515.6737090867	1701.667268530217
165	166	321284.63489742344	1802.8610726161066
166	167	605187.9653090762	1911.8588858945554
167	168	394604.89243115345	1903.4502218701746
168	169	424377.95912700146	1848.0951083329683
169	170	307931.6718039146	1784.2314804424982
170	171	488599.1330549726	2568.021358781446
171	172	314157.12852622103	1648.1403430024318
172	173	1733.5377413796111	1733.5377413796111
173	174	1593.2246077382385	1593.2246077382385
174	175	57685.88645168601	1512.8825958400498
175	176	1560.5396496857725	1560.5396496857725
176	177	1616.2535770842094	1616.2535770842094
177	178	93031.9103330912	1638.0352141214182
178	179	1587.7575663816187	1587.7575663816187
179	180	145722.60881862545	1576.0505058949766
180	181	1595.2799160857203	1595.2799160857203
181	182	1623.7252750735763	1623.7252750735763
182	183	152872.5994498173	1615.4085399370654
183	184	1722.9078258352401	1722.9078258352401
184	185	197370.94583246435	1692.8150146951639
185	186	1705.3107318731504	1705.1558034462332
186	187	456112.32204798923	1743.5295754266172
187	188	365911.3276985104	1575.5258787839998
188	189	601290.4732084128	1668.8204512702519
189	190	262269.3270497085	1765.7186874810513
190	191	231174.839646963	1870.5182215192144
191	192	376683.6433203503	1919.6729113729493
192	193	305474.12624501035	2008.6010195775636
193	194	696557.6527142205	1731.5323050783577
194	195	438751.03997144185	1715.4937374410345
195	196	309294.3544457665	1649.784012474058
196	197	284755.44430328277	1729.505075571537
197	198	321486.64317806275	1756.2575538141073
198	199	284485.0079289187	1824.681981374538
199	200	448004.31741653365	1757.8813262819187
200	201	396447.9684083707	1922.8269092859975
201	202	426744.00502626214	2038.5132733104658
202	203	303424.7076679399	1853.143081823313
203	204	578552.1344943914	1702.4438286749955
204	205	419867.9631419298	1764.7629491003675
205	206	182537.35211689517	1673.8086015172603
206	207	160892.76975156402	1826.4483677412077
207	208	626455.4059427564	1884.2359797687243
208	209	497641.53150430735	1830.2823998847773
209	210	234224.81944633398	1628.9813531715959
210	211	217805.1684926941	1714.2255558800614
211	212	397617.85425519664	1697.3590287783763
212	213	393009.6683029308	1815.2845726961157
213	214	475052.80925049336	1725.8800497847708
214	215	455928.8910455226	1725.2082391179626
215	216	1007863.208332367	1872.841390074439
216	217	535018.206913666	1703.498326558662
217	218	735991.2991424825	1755.7518951371264
218	219	351132.8688046529	1817.2803196918794
219	220	499286.1954321345	1745.5503233032393
220	221	394736.30159532913	1823.0119215964698
221	222	625297.55344139	1844.2427146757063
222	223	367602.59044711344	1711.5461657850624
223	224	603804.1624348686	1835.7893185020273
224	225	486422.8713714344	1856.4583592008157
225	226	444034.1637416747	1745.1638795757985
226	227	389572.94220832514	1850.7871430714922
227	228	627847.4454202888	1835.9120569669678
228	229	401382.8813897234	1948.5566033568964
229	230	251545.89813824635	1942.6399217424469
230	231	178856.89476676617	1676.4833723720221
231	232	434891.94814688055	1751.9591663910032
232	233	409325.4786106057	1798.8972719324147
233	234	494147.6316846069	1745.898542126025
234	235	451653.4296455871	1834.9277415525976
235	236	1068588.3359368877	1890.054633856527
236	237	565012.1833273296	1948.6152671565173
237	238	446430.43531176087	1939.6619098629897
238	239	260768.44786330426	1763.3223639914063
239	240	354840.0365031756	1820.8348159956715
240	241	298563.8444114554	1879.2971846086853
241	242	233864.19661364704	1637.429089235255
242	243	204414.2638598396	1700.6527723997376
243	244	270998.4479012912	1779.3156602605666
244	245	239605.18270023976	1825.239932279845
245	246	372234.25557870814	1994.4419442466033
246	247	292957.23018401186	1833.2741870441005
247	248	649663.8404079925	1901.5083311686974
248	249	446428.2647408406	1963.68123602252
249	250	426606.8856708425	1838.5200775992823
250	251	312217.79735599004	1697.8800357798002
251	252	165075.14674152748	1673.6017765189144
252	253	175647.46908882243	1687.3316510082284
253	254	391053.49508323707	1837.6177272397447
254	255	385610.10857441206	1883.057714511032
255	256	581610.6407474678	1925.0701201831062
256	257	464535.3348785285	2004.3893701721124
257	258	1090624.8274780554	1904.1343231571655
258	259	523131.6256934017	1770.7704742246651
259	260	320555.93122212344	1755.0405866502012
260	261	287868.2396742166	1750.601643860799
261	262	189804.96984746726	1775.8414075011212
262	263	175208.26487712073	1764.7126824665847
263	264	1030793.8325513972	2092.720522648127
264	265	616745.3602245162	1918.881854022258
265	266	346116.2860920677	1717.0621736150551
266	267	351341.6251015363	1827.1919535035522
267	268	479239.3968400465	1860.1780186049064
268	269	445659.92180320685	1960.5894768361609
269	270	585335.6354486162	1988.3413514938447
270	271	430449.55514435435	2067.0141506545674
271	272	356021.24185222504	2317.116841852797
272	273	269395.97977858584	1955.5747056227415
273	274	433333.88148485264	1783.340678062546
274	275	333669.21152430004	1860.0019069899574
275	276	297472.34215471434	1786.495739092521
276	277	283831.98084630456	1897.7076896110289
277	278	389093.8728918283	1867.548795430857
278	279	324359.2740806397	1929.4193528623118
279	280	284938.74008215143	1941.3105253830938
280	281	202735.21522391	1789.6058780909216
281	282	323451.3634192934	1749.1931556261507
282	283	277802.698743037	1795.4202645750338
283	284	352586.607595945	1756.6374483376585
284	285	249187.380695006	1829.85615886923
285	286	437527.23730982887	1873.7852925934885
286	287	408175.4248170821	1955.0026984087563
287	288	449410.1383000781	1993.6880473733067
288	289	349158.7866941263	1808.783478616118
289	290	333784.71787213633	1843.971221104578
290	291	359465.85022178607	1936.8078665702822
291	292	254629.6227904484	1878.4062948996907
292	293	198231.64826800593	1870.0328685001878
293	294	381880.0254729678	1892.9020475964148
294	295	267313.1723486015	1807.9356223764967
295	296	459043.9321576971	1845.6819041635865
296	297	409488.9667757136	1783.9978226956355
297	298	182080.19441701932	1907.4552920099327
298	299	151420.66889735078	1916.6876772227588
299	300	514254.41668718366	1971.7948259528557
300	301	336858.0761131664	1848.9907247378767
301	302	298090.98151496786	1729.737346607748
302	303	217952.08327117292	1763.6180451146608
303	304	852506.0752360778	1954.5264504152153
304	305	620895.6767239871	1727.0194286493547
305	306	354427.70652450697	1759.446446096517
306	307	264308.19806384115	1820.3365893125308
307	308	250488.81744172305	1831.5054842365662
308	309	229148.85330186627	1872.6142403454737
309	310	562351.6624219983	2039.1801089911942
310	311	623388.8826674954	1835.8565793087569
311	312	535915.9387541122	1609.1697156551534
312	313	419086.93910302373	1688.0080961789154
313	314	850010.6828090305	1880.3193922982118
314	315	465836.803426839	1971.5296790457649
315	316	693207.97939063	1831.6228905108526
316	317	311914.43538071885	1717.900816726746
317	318	211693.0875927192	1726.7194104251869
318	319	254037.4992233861	1774.7901655681435
319	320	485961.33847135794	1759.065937801111
320	321	396713.9279872576	1806.596801220323
321	322	551735.986915228	1810.1156437131933
322	323	413091.0209019893	1858.8817536096446
323	324	559975.353796714	1830.172347528497
324	325	290640.6249826186	1620.1692070602628
325	326	277329.0631664145	1819.3751863930554
326	327	223256.8308584732	1841.9445103796863
327	328	660030.2426387583	1892.8340449697773
328	329	284675.3368180316	1722.1114025801098
329	330	459840.1739823825	1591.3377755973995
330	331	340256.2663968718	1640.516176488953
331	332	1729.7402718173466	1729.7402718173466
332	333	375484.2809233392	1763.1375414717868
333	334	206063.02426000434	1799.4346260845357
334	335	335099.06756059855	1877.985075469226
335	336	291841.67926091637	1972.7061658854384
336	337	984601.283277596	1920.2147981513178
337	338	625784.2476460752	1876.8212537322909
338	339	430157.20922947506	2099.735021217384
339	340	233510.58539878376	1756.0780625020277
340	341	215846.29846671893	1704.8706207774794
341	342	216078.72744545434	1738.608708541194
342	343	217030.08779097782	1664.6835377396644
343	344	284679.4269165146	1677.0567908858102
344	345	1739.2337330002365	1739.2337330002365
345	346	389372.65431334067	1707.0406578349275
346	347	387616.4082471812	1746.2651515977373
347	348	319985.7757506583	1676.4965025470592
348	349	297502.14194662287	1736.180477372168
349	350	653040.0153522694	2063.9796088941507
350	351	398208.03671737865	2133.5878329724846
351	352	594911.4734468099	2053.8899382376567
352	353	357592.19523851626	1757.1140328624588
353	354	459112.7373236409	1776.310180378665
354	355	390962.9010427568	1854.503298388944
355	356	462650.285629099	1989.0526501278334
356	357	270830.23641886545	1847.0965490152414
357	358	954725.4821208715	1837.6693533836892
358	359	659704.511631849	1839.2423401202275
359	360	1016357.9573444965	1956.8793744290967
360	361	607801.9460235017	1830.8519539631716
361	362	437694.1721908625	1817.4673655748911
362	363	307716.1653417822	1804.7478923643048
363	364	546111.9235692034	1895.555427489753
364	365	302264.8598748938	1835.2803359763286
365	366	469186.3352852325	1857.2461809057243
366	367	261118.36321121227	1768.6130765104076
367	368	374237.08112952235	1848.5572833956971
368	369	337157.9421964564	1849.132240726629
369	370	363900.8217535538	1867.4914882543537
370	371	269394.9168971232	1805.6619636327032
371	372	269990.0480877517	1830.670439071826
372	373	212103.77277516504	1884.8702039781367
373	374	483584.17701406975	1774.1744955911993
374	375	243926.03988426877	1618.3442026847265
375	376	1669.6028230498746	1669.6028230498746
376	377	446081.9338128469	1882.3630710430539
377	378	412702.63461722946	1932.0861146802847
378	379	301517.61841182417	1847.4883628181515
379	380	255676.7662037771	1929.2439994782376
380	381	663500.6272865385	1915.8003285021891
381	382	346505.5905186424	1765.3846934341507
382	383	402829.2813079579	1683.1040208841998
383	384	318362.6517535805	1740.6448543980378
384	385	449109.37123480067	1879.5940189710755
385	386	368223.3150230582	1940.6040338616474
386	387	403856.8376012299	1847.5570408990563
387	388	362359.82099757047	1884.5015542498734
388	389	400045.1182914063	1936.3980410729978
389	390	254550.27983829996	1740.9497749971815
390	391	429763.60542796354	1817.6402059618238
391	392	334604.62310647604	1900.8148274537004
392	393	408793.32772086654	1944.2573211433055
393	394	296510.5164647411	1981.6152315508584
394	395	781066.3827112777	1838.333122130738
395	396	679226.8251169041	1667.101092848164
396	397	1687.0931913642653	1687.0931913642653
397	398	1160749.8912332924	1797.2365803705595
398	399	630209.3228333909	1791.8849715020772
399	400	606159.757861567	1831.6769419429531
400	401	386251.4617744833	1848.8883188074851
401	402	337087.7041710855	1890.1937487701057
402	403	231654.93645712495	1783.7980052172506
403	404	877791.7239655533	1784.635390487589
404	405	672985.9094825893	1844.367407421056
405	406	641133.5667747763	1963.235420473226
406	407	316547.3209481742	1837.592918835307
407	408	368752.1164040192	1903.582186822816
408	409	334091.43475355406	1990.0886919546138
409	410	644657.9362506119	1720.0431634949236
410	411	417421.40084094263	1778.0207079153327
411	412	313389.3573581018	1731.4239666237688
412	413	342586.9577880351	1708.932948818792
413	414	463673.93464707275	1971.8293638257896
414	415	372329.50528797234	1799.7770844489633
415	416	234169.51956666412	1801.6142185667904
416	417	183288.28580865214	1826.6480954213728
417	418	364571.04041263956	1762.238473475826
418	419	258385.4017397322	1824.082157220451
419	420	525080.5408085479	1890.165250438195
420	421	275574.54090235743	1775.710128862826
421	422	491212.39811508474	1666.0918493597846
422	423	356954.9802740965	1735.4946289298296
423	424	359960.3998970976	1804.05326459004
424	425	275219.22409828124	1807.0498467025773
425	426	523035.57619169244	2032.1860002489698
426	427	401744.3022168861	1779.2799920116272
427	428	980224.7044807988	1771.7729903208815
428	429	729604.1359572847	1846.2829185739847
429	430	641459.898687447	1834.7528905601825
430	431	376901.20137610554	1643.775122036579
431	432	275354.13486614893	1721.3720229578203
432	433	227402.92014438697	1775.1631941113615
433	434	313750.1674086143	1796.8793771966803
434	435	300259.98521983845	1800.0316589958147
435	436	423495.7515369996	1848.666275358436
436	437	284148.5190797208	1835.501939229207
437	438	541713.4790496477	1692.129047769211
438	439	326217.80805236613	1458.2747509174023
439	440	1570.44174937682	1570.44174937682
440	441	1608.0235466236293	1608.0235466236293
441	442	392483.8544229135	1664.0413871783783
442	443	269657.429819089	1665.4357825381915
443	444	458261.40052289644	1778.0273532002734
444	445	325431.4950255295	1860.532900557294
445	446	460581.79597697314	1966.983784784672
446	447	331825.09926865133	2012.4150440810192
447	448	1077595.3482447593	1843.4014411640123
448	449	673191.756775426	1779.0871585993636
449	450	966093.7403587755	2025.7093688354148
450	451	614476.4004021799	1945.3198708920215
451	452	292082.67733586923	1873.4287268626838
452	453	234035.90859376057	1872.8780662832567
453	454	875952.0993656536	1914.5795789417662
454	455	488933.0882634734	1829.0733244502917
455	456	602859.7913207372	2654.5732026408978
456	457	349667.0074811093	1801.7755448882822
457	458	1600.8754254389312	1600.8754254389312
458	459	85745.81422784527	1602.4516723246852
459	460	1583.4923159251753	1583.4923159251753
460	461	77223.38218811796	1587.746007459983
461	462	1676.7032724618139	1676.7032724618139
462	463	100602.17525164092	1736.2842858947715
463	464	1607.2672121462947	1607.2672121462947
464	465	95456.16010651735	1616.1921007397088
465	466	1706.4623730582648	1706.4623730582648
466	467	1664.2286031458364	1664.2286031458364
467	468	87183.91850489085	1737.1315184688615
468	469	1721.9568299745513	1721.9568299745513
469	470	129410.93429736642	1715.9341814062188
470	471	1607.9768832396248	1607.9768832396248
471	472	216200.59102155376	1608.1654949866102
472	473	1691.40962663142	1691.40962663142
473	474	101030.20301980324	1679.5947213262389
474	475	273357.4817906596	1674.2386173330815
475	476	1735.0498869254834	1735.0498869254834
476	477	284593.91478435975	1616.5085739867482
477	478	313305.2388087374	1667.73661105479
478	479	1737.5904521464481	1737.5904521464481
479	480	556485.3000097873	1717.7654049157663
480	481	570463.8120406858	1769.525287746549
481	482	207123.54553418382	1716.7056203620236
482	483	188325.07995628862	1796.1261243235215
483	484	573209.4500985122	1894.5819701978187
484	485	527312.2136060928	1866.7055678093745
485	486	394360.6785910422	1803.6845046807232
486	487	233303.1334381716	1650.1400250517577
487	488	279741.35059978184	1768.7958666532368
488	489	293505.1165563703	1783.0314157535993
489	490	386386.60040046496	1752.6691167639315
490	491	474229.2764883022	1842.9241775630735
491	492	342074.52660834603	1672.0156657772845
492	493	480878.3867726048	1742.0829220923742
493	494	338760.1601519743	1731.7488561651328
494	495	415940.97566391574	1848.2392542836405
495	496	389694.1012728206	1938.3698552787714
496	497	401399.2674807386	2005.3296252315827
497	498	614505.8671556516	1962.2690632959452
498	499	317751.2235374221	1723.8037463535525
499	500	300256.7896728421	1733.9945349130062
500	501	268789.32521330577	1759.4513088580877
501	502	272965.6684901295	1802.7040066858754
502	503	282968.4340712388	1836.8920684935142
503	504	372895.67181069765	1704.6792073742627
504	505	354886.2285638104	1859.8960079971341
505	506	730419.4815007141	2041.4467557468836
506	507	479907.9866420271	1751.8614660674684
507	508	221984.8362669073	1799.9222387734053
508	509	213692.16789393133	1882.9630445968219
509	510	358267.66124289506	1730.991791317631
510	511	289872.51699766866	1769.273899031494
511	512	385204.51618496305	1974.5878060258306
512	513	293261.44011320133	1921.1481195379656
513	514	290550.2849109745	1913.5680353228845
514	515	304935.9440803921	1697.8215589695608
515	516	232132.72118548257	1813.4598892137287
516	517	221561.66181212585	1837.8810341259084
517	518	251732.30339717396	1719.3321377723917
518	519	282367.8537895658	1733.0819174728908
519	520	664138.3793874196	1658.594475715632
520	521	430408.41689526837	1735.9470136936995
521	522	644830.2138714144	1908.0790461394517
522	523	633618.0701850525	1973.7530676945107
523	524	445485.37116995046	1805.4175371985375
524	525	406252.1342809908	1907.8820137257896
525	526	315191.2213089033	2230.5654697213427
526	527	269742.94591869734	1820.176612270066
527	528	352055.8593132207	1686.7366395018162
528	529	321214.23307555064	1753.7826517833869
529	530	306006.37293290667	1854.0801614273942
530	531	268903.2913827513	1909.412219916248
531	532	306602.04814043245	1924.6215601149825
532	533	298806.8938015881	1980.1456591982865
533	534	495616.3252235295	1814.985899249315
534	535	332920.9441559657	1818.1793687399559
535	536	702621.4560661998	1839.819981313347
536	537	456296.3133745249	1789.3190862064962
537	538	422118.39218486496	1797.8306902254835
538	539	349093.1829586232	1874.2141558541534
539	540	621853.4420699606	1882.1230086864011
540	541	397039.2675419556	1914.5734053878302
541	542	505055.13091032766	1839.703165746576
542	543	383503.1636979409	1821.4462250448694
543	544	470589.61129112006	2012.0757970146399
544	545	290930.36539621605	1783.2512536507036
545	546	395285.9461324693	1814.5708647620786
546	547	274949.84095784737	1887.8359205471218
547	548	321417.4287798746	1832.4194281105465
548	549	294611.70933319465	1884.227322474392
549	550	555771.8565952206	1824.6029159868588
550	551	376271.82756619784	1888.0849421976736
551	552	231870.647796731	2087.506064548811
552	553	174241.74552771787	1742.9161739688439
553	554	267150.8074710122	1661.9368471040752
554	555	330480.602854557	1726.2652825271048
555	556	374653.2664313988	1860.7970022751829
556	557	371391.0016042181	1911.8393663898994
557	558	316687.3703186383	1711.0600811979727
558	559	309009.7173807613	1801.4591200992807
559	560	325464.1032178652	1860.856480146154
560	561	263079.3197669683	1999.7238349546567
561	562	385906.69220386684	2409.709738021115
562	563	273374.647999863	2039.3697618724673
563	564	363018.3453868646	1778.7527595265722
564	565	295936.0213008542	1900.3745189083043
565	566	844454.5100031052	1929.929920202032
566	567	582155.8511880432	2070.2096951161247
567	568	378452.16343563964	1931.1751278251652
568	569	287256.8074781473	1862.0216055928915
569	570	192268.88402287645	1798.7069010320756
570	571	152221.45917089327	1778.4385532525284
571	572	397975.802868333	1838.1737565263238
572	573	349800.96095682296	1899.6096270487737
573	574	485629.23325115314	1773.1789668534798
574	575	373166.3114883987	1851.1665158452925
575	576	497726.66587758105	2175.222051358329
576	577	388925.7756947966	1918.0844060329346
577	578	326201.12786145415	1762.9512725526547
578	579	290008.14339520736	1731.87112455212
579	580	547130.6462390637	1872.0228512054528
580	581	397841.53327637765	1970.9179300482506
581	582	323529.6888152411	1968.5270196123552
582	583	241600.3125755775	1861.1194975361157
583	584	352216.78861707024	1834.478172241993
584	585	290459.55592485814	1900.6608064068823
585	586	300969.94960256794	1867.1569964438431
586	587	256175.80073495215	1954.2127064832366
587	588	548543.8599358728	2314.6123089561415
588	589	361929.8227561864	1972.8080415172547
589	590	241176.0299544432	1728.2613827128887
590	591	207158.11071542904	1785.7566918194348
591	592	258766.01291900055	1808.657524878519
592	593	216909.7945524031	1877.444786485219
593	594	431943.32606947905	1802.7310599160921
594	595	422460.1041062982	1879.5558723680458
595	596	562132.245005851	1770.0488190299552
596	597	672995.317092865	1903.1565697381864
597	598	860112.26803265	1968.9261148028531
598	599	480354.82630232815	1754.8373916806217
599	600	379843.3455497011	1685.6171062027956
600	601	301555.46691195085	1714.3197278137218
601	602	283363.6621229049	1865.9713781740768
602	603	549475.2014229095	2008.5558845134444
603	604	870039.592610572	1844.2024147534912
604	605	416130.81744080025	1881.9984060376323
605	606	274364.39230692515	1992.3184266891424
606	607	169762.0964649339	1878.203834317192
607	608	952273.6533101773	2022.6945489216678
608	609	669595.5984557129	1815.7357329693511
609	610	228114.02802554506	1665.7912261458587
610	611	263838.1301811974	1738.5454856572392
611	612	319886.0543115327	1670.1463323005512
612	613	377248.50108449056	1722.5094742874749
613	614	575759.0971072677	1873.9738686145292
614	615	340762.6660241529	1943.171733422309
615	616	520221.1577169143	1936.8072591573193
616	617	509996.52447734686	1767.4105820972736
617	618	254848.1718498503	1828.3217419631962
618	619	224836.37495731603	1887.7999000575423
619	620	351012.9575005072	1933.4602928314764
620	621	306986.02204978105	1961.3900100156666
621	622	426684.7639401832	1926.5914755206736
622	623	284480.6853253699	1811.3434828949082
623	624	208460.66649483616	1772.735123816763
624	625	220668.48323885154	1780.9532763142433
625	626	251209.54492510774	1711.2737833210363
626	627	283437.5711427539	1754.54935327606
627	628	81263.91659554579	1842.785268137006
628	629	93843.70179701824	1888.8393276246193
629	630	247265.49574015386	1828.0208537291098
630	631	220840.10352150325	1879.0470109506377
631	632	328299.7515728043	1775.91450736071
632	633	256790.11535909394	1904.158259525774
633	634	610394.7111071923	2075.833936821773
634	635	409476.44001598237	1770.801645458192
635	636	294417.99275144795	1577.4486821598762
636	637	207284.48068999453	1637.672650941942
637	638	488599.1330549228	1881.129768244086
638	639	400149.17141874187	1939.2777024700335
639	640	292103.23832844425	1876.5426185948152
640	641	203726.11758345153	2032.9038962627128
641	642	610488.8103101593	2175.324977405564
642	643	324569.678937922	1898.3703510223463
643	644	209712.94517539587	1729.9331302080632
644	645	203386.75077129103	1797.586247922289
645	646	603125.3194561228	1804.2219140536242
646	647	569576.6408897478	1883.177669179125
647	648	595280.7209648917	1767.5068508089598
648	649	397209.15106719	1872.2097703554125
649	650	605231.6466965196	2078.2456704911965
650	651	375358.59622097237	1773.4020447442024
651	652	368682.60473841947	1657.4531523752132
652	653	412337.66441117716	1707.9967409654996
653	654	485943.4364089851	1884.3808065850935
654	655	331436.54711097997	2012.8206345748433
655	656	488054.49665896536	2017.213729370833
656	657	371492.4319116329	1974.618300607222
657	658	372531.05294103327	1832.393173068064
658	659	289870.23507948854	1791.8116419808782
659	660	269863.28912432515	2138.5326434124477
660	661	219980.19248878688	1912.4149064491444
661	662	237022.57261556486	1731.592455118562
662	663	224609.11597200242	1815.7534373934047
663	664	256144.86083139028	1778.005175960654
664	665	200029.6164903033	1827.917117858647
665	666	397823.6510763887	1903.8536978971804
666	667	322778.93305885856	1944.9797452207831
667	668	290860.6163795256	2052.3690657626703
668	669	224539.51313662372	2048.2309318072525
669	670	560092.3346753229	2011.9544325913132
670	671	297216.0817301222	1797.7743217815137
671	672	671050.0812396512	1898.5597532885633
672	673	445029.7836105227	1945.4972300290456
673	674	307360.52844465873	1741.1499456008983
674	675	311771.5975213624	1835.6767477733533
675	676	407767.80275097874	1771.8191067278085
676	677	396453.8838915756	1815.8376627136136
677	678	416778.83245275344	1999.525895184675
678	679	293980.2491277215	2002.0088109510266
679	680	507813.4545938285	2166.6243859025753
680	681	344365.3575857441	1835.6571911545384
681	682	315346.4327768023	1755.8610765202523
682	683	332669.8483800549	1820.1701432374255
683	684	337950.6874630092	1860.0859603959625
684	685	269150.6726013728	1917.8958612171332
685	686	301123.74852803693	1804.899887048471
686	687	250794.66649520767	1812.6894168526528
687	688	289646.9814092518	2001.2994701374616
688	689	216229.79310073846	1854.7689432672094
689	690	449668.68635241996	1912.6387200640966
690	691	219008.44257162325	1798.0416493209086
691	692	330797.2780261537	1842.2878952972624
692	693	289561.0512351333	1892.0879446977722
693	694	225645.70329079026	1772.664684453825
694	695	218987.36653205001	1811.5867403445047
695	696	258927.2099538158	1692.707289562351
696	697	256906.43287466574	1749.2091250469643
697	698	909922.466288496	1906.0848271325817
698	699	529110.8768640433	1955.6455125765817
699	700	300410.2428296833	2032.4408502396175
700	701	226016.97716910962	1877.4958572789806
701	702	416396.6502837833	2020.3407444227614
702	703	344466.9212632934	1959.2071908761136
703	704	845810.3791479701	1870.880175536142
704	705	393251.5260111217	1882.1334518270523
705	706	646046.5082825982	1880.77737948593
706	707	485798.88721180847	1900.2807889312285
707	708	384845.13377446414	2130.1940225450685
708	709	277087.4371350035	1883.7744390811986
709	710	409731.0828326899	1722.3480272099912
710	711	452052.6206666272	1813.1094640867427
711	712	836224.8110862701	1819.7880127474314
712	713	567480.458332092	1896.725623105942
713	714	457046.96333421976	1939.9462265190691
714	715	389798.54511411383	1934.7354369684476
715	716	390059.1107795705	1912.639478745602
716	717	264068.2193941084	1781.2617516829355
717	718	304815.958428846	1864.902902179552
718	719	280066.99720497977	1877.388927886875
719	720	381259.46645807143	1814.2620767569888
720	721	325762.851431704	1854.5621237355447
721	722	362765.15939820284	1715.3185385144363
722	723	280226.7485182492	1801.58798201437
723	724	690752.5570184744	2100.6722871617753
724	725	435471.5980878198	1912.9285466410074
725	726	334908.0988257085	1798.54503032834
726	727	224958.60123307642	1843.2366819506253
727	728	427766.45722139423	1821.6928608454177
728	729	372001.612666799	1671.6230635995882
729	730	445912.77381274116	1820.5365747970218
730	731	400762.33436263405	1883.1147860801275
731	732	833828.7436377109	1999.6271614993955
732	733	459971.68788883556	1968.2000497025992
733	734	490016.2820556375	1930.2682248115007
734	735	312925.53567033197	1762.7450641887644
735	736	625334.622761806	1949.0786146479325
736	737	434513.4122847117	2002.5633632349302
737	738	744367.618631422	1685.6339006523763
738	739	669880.6361162013	1746.7721216851621
739	740	357187.50737328874	2015.8948147620079
740	741	245680.63359572156	1820.0523081727945
741	742	506736.5251151926	1771.2004196712019
742	743	345958.57753663557	1809.9444645816343
743	744	199461.51054861548	1731.2384037314082
744	745	206119.28311396783	1813.7592643508533
745	746	682471.0885238397	1777.4496098365703
746	747	468051.98336538847	1854.0069582261858
747	748	701032.2740147036	2135.0932410188793
748	749	325824.44194995984	1793.6844226536641
749	750	243824.10514321868	1823.0858495507835
750	751	208452.55298805307	1908.0750037999253
751	752	317265.6199285856	1898.9402958651128
752	753	346120.7772901603	1989.3439961623299
753	754	272255.3819269299	2006.4300552642426
754	755	190466.2820166568	1829.2080419636347
755	756	774485.765572754	1729.9284270520384
756	757	475720.06607722613	1774.751886042996
757	758	580178.4665204057	1904.2992475608073
758	759	473530.5666905078	1928.4480886101876
759	760	488160.3687263563	1862.4176523159772
760	761	267753.6960828414	1720.5027861359513
761	762	341835.33528905094	1736.9328958170165
762	763	317575.70942800015	1783.867827460975
763	764	242686.3717417445	1624.6874804850825
764	765	518760.4578375644	1652.9286230828168
765	766	425400.70929137315	1820.8084885125452
766	767	345900.3688050013	1854.1660099476785
767	768	360701.6967073658	1733.7389033124207
768	769	288962.4719454659	1779.8511233813747
769	770	403927.06523960386	1930.5335202654364
770	771	275713.7410908319	1924.144323568485
771	772	731866.2686167794	1984.2694136580617
772	773	435781.959388163	1762.4818816637696
773	774	786827.1443676939	1796.3596879397342
774	775	423974.05921977194	1879.1288265395733
775	776	423836.6269078306	1739.0655882224735
776	777	381815.33983791526	1834.3698300584356
777	778	403145.76053810585	1865.667599648694
778	779	278446.6068530538	1820.4276745681068
779	780	240964.18245611794	1834.3552032126813
780	781	172182.17649618365	1747.2364097447207
781	782	607543.0005017617	1883.9868141961622
782	783	366046.351108504	1828.1495370093942
783	784	854094.9742350117	1865.5467799254511
784	785	651245.2425062791	1912.7973102268977
785	786	357728.22574469104	1849.3103111474418
786	787	289412.2795316684	1875.1846299433976
787	788	680229.7049962664	2024.2829635277076
788	789	421971.9785478092	2109.8234326549705
789	790	650442.599172735	1777.13007983113
790	791	326227.2782631288	1629.2869576963585
791	792	256846.14892382474	1755.4895915207749
792	793	249623.79003496913	1752.5544834283696
793	794	163002.46255938424	1634.4479129036963
794	795	173679.5668037142	1681.4269209484771
795	796	238826.62169293943	1820.6217869496454
796	797	234415.40162669023	1885.4718896258685
797	798	247060.80779339862	1880.9805275258445
798	799	242913.32389397942	1892.6251892054038
799	800	977198.2661096078	2211.8687301067393
800	801	625819.3441242808	1955.1297117782951
801	802	789024.8637166771	1812.6767417453439
802	803	491769.26951784594	1849.7987487432642
803	804	421781.3470236482	1832.2299086077317
804	805	279426.12757740257	1947.935542184475
805	806	491657.99046354386	2047.260257500106
806	807	342527.6599888141	1850.5357321319088
807	808	412658.32280912425	1822.8417563929427
808	809	338516.3484191181	1886.8452330167893
809	810	774189.5886687982	1884.808902139908
810	811	650558.6411363536	1920.704613460516
811	812	591763.7593890924	2012.1033116111096
812	813	823024.2764883912	1819.1884646346948
813	814	272109.8161038121	1818.5454221366394
814	815	248393.75689136295	1905.7323998279992
815	816	847291.1236791614	1908.5744250263588
816	817	480540.63518114266	1775.545799387272
817	818	533707.5495578287	1896.546946430414
818	819	395528.4306311971	1975.2280321473
819	820	745890.4733719938	1935.0545755226044
820	821	386811.2406993902	1798.4801069082876
821	822	301669.7486861332	1833.620043684516
822	823	236752.8014538259	1862.37002626207
823	824	234873.60778456187	1881.1418945121095
824	825	200677.51085044837	1836.4154773393557
825	826	328000.3829716498	2108.2038459833548
826	827	234630.28468257887	1785.8247234082762
827	828	669356.1355613865	1752.0687885990108
828	829	352428.48394380463	1824.7331419011944
829	830	979990.2611560356	1915.836758030993
830	831	678674.4461450864	1898.7936595310252
831	832	406820.81184139755	2032.7915607880307
832	833	277517.01652539003	1841.4643959403738
833	834	361094.59969225887	1906.5093387616512
834	835	294521.4180067199	1917.8986167206513
835	836	466591.64778628846	1886.5515099796526
836	837	381691.71105327347	1981.343303851032
837	838	285500.6424272646	1897.8992340694604
838	839	258498.01087980944	1993.317577840169
839	840	584040.5839832686	2106.9041866108837
840	841	311704.31475836324	1735.3942087174796
841	842	188792.3988447358	1689.2789989916196
842	843	178673.05776052986	1774.5855004064324
843	844	485868.52544096	1712.3461304566285
844	845	436076.2848637287	1808.6841789113462
845	846	315357.14207822265	1835.5080150122185
846	847	287205.3031536932	1884.6058718844602
847	848	285699.0892824307	2201.73209538609
848	849	208049.61932487483	1832.292033150229
849	850	406915.31763335166	1825.2610686112785
850	851	362811.32949999406	1901.3655873774255
851	852	622640.1241352536	1803.8518349484552
852	853	495774.8463151615	1860.2816540730935
853	854	671923.1479609678	1917.8604721800905
854	855	416517.76039995416	1889.8992991059536
855	856	486805.2583516806	1879.4406582469273
856	857	276789.32550075394	1720.367055918573
857	858	213597.6966142782	1673.838420174516
858	859	264725.6106690702	1736.1188292172271
859	860	605196.6534430287	1907.953744881042
860	861	321378.0393890135	1781.7871218576463
861	862	239590.73410488231	1720.0974682624837
862	863	265977.9082278749	1699.2357558899653
863	864	94665.05326091078	1701.1275563078934
864	865	263628.7338589964	1712.5583578755532
865	866	145822.1007487425	1787.373299702093
866	867	256296.81697569392	1846.8023335892435
867	868	265349.2548193971	1783.5546941562402
868	869	355933.2318473813	1835.668060032242
869	870	315063.9500577058	1729.2669318649555
870	871	303038.75593131484	1779.3909500766765
871	872	738566.2472197686	1878.908742643373
872	873	650568.1753264591	1924.0983961419277
873	874	428816.0938321111	1895.9375261741768
874	875	264709.1683687309	1816.2638784860892
875	876	598997.011909764	1896.6895385706591
876	877	351494.5990674849	1715.2207493856858
877	878	342882.7196215191	1636.9744289279429
878	879	317053.35593222844	1689.7878737918277
879	880	371983.7865357145	1845.667195388301
880	881	370171.86544879875	1926.7837440936423
881	882	629711.408292454	1815.4117934131143
882	883	646178.2323315577	1880.2598423122752
883	884	451565.8877313026	1973.5545049206612
884	885	451632.08071994106	1730.0833033451968
885	886	423939.8691869429	1814.472441341379
886	887	366276.50175967475	1854.2567768979354
887	888	314579.12353225786	1822.9397933470814
888	889	305190.5613618067	1929.8398437830238
889	890	311062.7996164408	1854.293211164658
890	891	243842.43021743337	1909.010662117416
891	892	276973.84290018847	2210.421261628074
892	893	235920.09520065394	1878.1367967593126
893	894	297886.5440059746	1788.2233866304591
894	895	229015.05849760395	1821.340887206602
895	896	344194.2770712493	1867.6490940507947
896	897	382508.1419562202	1970.484508877318
897	898	492432.16901226266	2078.3201057341453
898	899	303478.040852843	1735.3573285902864
899	900	755138.1249096784	1798.1249951992086
900	901	600216.5559616742	1869.1148260195214
901	902	820767.30964833	1800.674304357844
902	903	566939.9758693388	1884.0742097920427
903	904	339772.96034282196	1998.6804955943176
904	905	236690.24763618896	1802.5978197765417
905	906	342260.04072729626	1693.5438211813043
906	907	262741.2207668134	1738.3568384903097
907	908	549480.5141844578	1847.5013116207415
908	909	569974.8134566788	1923.8559912242677
909	910	237454.03572741628	1785.809033988788
910	911	190548.28865080123	1877.8950281277348
911	912	398546.2741387897	1992.749554104108
912	913	300967.06744306034	1783.6583291805987
913	914	358534.44703432824	1817.221205346532
914	915	309404.36862924666	1894.543389400451
915	916	435417.10021061683	1914.5689614425075
916	917	208689.1971427181	1919.6047623494924
917	918	762408.7941262088	1892.0513285161396
918	919	367154.3990452212	1837.2829948965496
919	920	455005.10167253355	1861.767108061783
920	921	435952.08107849583	1928.7432962597682
921	922	469979.97399931785	2195.0504943280735
922	923	309733.99722138146	1944.2055463971242
923	924	753521.3902634613	1924.448105561181
924	925	403336.40054750885	1935.315368800031
925	926	360072.54396902095	1828.549513150356
926	927	309519.71985310066	1896.0618193025612
927	928	392249.66725627915	2079.2280896004645
928	929	293779.1483248033	1936.6001165660452
929	930	489969.23152275715	1832.4947605038453
930	931	325837.1048679257	1884.3637255079293
931	932	388358.45714306395	2119.7450101040517
932	933	244805.29429648796	1831.967335680391
933	934	231575.2861321327	1677.12203983968
934	935	284745.5181260765	1747.0739977380324
935	936	472777.7218869027	1753.0888140834593
936	937	378629.9142670453	1795.0734552743227
937	938	412499.800802932	1814.783970627213
938	939	325296.56341711845	1900.89115560462
939	940	661795.3021364566	2218.4074524491534
940	941	272919.5646693109	1954.5624998796166
941	942	275392.23863099096	1749.3340096784018
942	943	225119.20072101068	1816.7754878898154
943	944	723365.0834090265	1832.7633177341172
944	945	732539.9379814118	1918.2450310677211
945	946	186194.09122299508	1960.5043163903572
946	947	154206.37399429784	1696.5393081542368
947	948	394456.5235688986	1671.4863810255067
948	949	299907.07588876266	1749.3158756670855
949	950	349807.36874719284	1948.3579022585127
950	951	249717.42421505487	2002.3401923784309
951	952	691218.6988176315	2140.577062041028
952	953	449783.3133119025	2023.794962727577
953	954	401084.64331039286	1901.3052257470242
954	955	262248.5112102202	1983.0909276033644
955	956	441120.97607872926	1861.0062292353557
956	957	317210.8552897192	1769.9041630388733
957	958	579344.372428071	1901.6927975594954
958	959	488786.32244795247	1923.3500791687106
959	960	311198.50303510786	1909.248057984175
960	961	186082.44587819278	1876.3289788622383
961	962	507043.802499434	2205.6170657876064
962	963	286565.2518190032	1908.631504100747
963	964	259579.5485019717	1761.2249373096347
964	965	509616.34087165527	1802.24173389624
965	966	384508.34625850583	1719.3929652444222
966	967	341077.54747143295	1837.4976683786203
967	968	448547.77747086855	2032.5840271247646
968	969	476489.20545699727	2117.060056291276
969	970	349512.5339932417	1903.505706388337
970	971	239218.40474437547	1742.443719388277
971	972	461569.2183946635	1713.4569129955376
972	973	384052.29426758626	1799.1067543032857
973	974	232136.6630500703	1835.8634362101325
974	975	584128.8055097718	1898.5983597326376
975	976	428355.57175687613	1853.9734729397017
976	977	289462.6668572959	1918.769517654108
977	978	431269.67915927497	2010.283689393231
978	979	246622.654378337	1818.3979735473233
979	980	669336.1038679141	1742.8529071209985
980	981	822429.5442821849	1802.922200093718
981	982	98101.28185732235	1706.4633304036165
982	983	94778.62860791758	1764.9537717727221
983	984	513096.9406175676	1875.519570089782
984	985	381172.20415792434	1949.2738017104655
985	986	404866.97088116716	1963.8644153856853
986	987	284466.63516044675	1870.7847335820961
987	988	467117.7909362011	1938.6540316738628
988	989	312900.298469983	1802.5423869583635
989	990	688363.9429736357	1689.7246039502834
990	991	351696.9349248895	1738.6715672388518
991	992	238818.2120693054	1773.9616919015798
992	993	580877.4261794415	1843.8295145084528
993	994	280836.02136731055	1721.7006958980476
994	995	225314.46154513606	1728.443573455315
995	996	312193.5583174204	1855.344572128473
996	997	293513.989799526	1879.1544533246088
997	998	431353.6242980393	2087.422058158318
998	999	266671.1274572075	1842.3484054187634
999	1000	2522012.297799239	1695.0673506438675
1000	1001	617637.4186841084	1736.2070984693592
1001	1002	619394.7430350083	1883.3843447176944
1002	1003	545121.1691287068	1992.7006771584602
1003	1004	329925.731861627	1913.1100649086704
1004	1005	372279.2258106686	2031.0173410840048
1005	1006	1014744.3127898938	1900.2151109279753
1006	1007	772468.4537171654	1924.3319217672179
1007	1008	402300.4174483355	1937.5689508331307
1008	1009	252840.25324507948	1737.1245300520288
1009	1010	197230.04445080308	1699.8679402874386
1010	1011	178667.5306020666	1740.4731133962007
1011	1012	387598.7088191627	1820.9718670631255
1012	1013	299239.535288952	1900.3572572334583
1013	1014	278578.45058667695	1855.1032266198147
1014	1015	231528.88532441895	1950.0523441238001
1015	1016	420135.229963752	1987.812488976298
1016	1017	286004.49178231193	1931.2876080914148
1017	1018	561657.6113000821	1949.7993539871406
1018	1019	365143.0446137673	1929.6746612915538
1019	1020	326599.1084601214	1884.6037373186048
1020	1021	198697.6119480321	1911.8254783376601
1021	1022	392471.4915854969	2071.131930298063
1022	1023	257509.12411724243	1875.4463048399168
1023	1024	301324.57229710114	1885.8160332487093
1024	1025	230244.5793123013	1929.906814802467
1025	1026	746050.1770757678	1767.7447372548977
1026	1027	466092.62040970346	1766.493728852612
1027	1028	483872.07565287076	1963.905942051017
1028	1029	273906.11594401737	1822.4965294773588
1029	1030	299592.0111992822	1728.1541210589357
1030	1031	271237.3420856574	1802.6946094611058
1031	1032	774964.3983189386	1804.853915710255
1032	1033	593376.8137339174	1758.4141045614244
1033	1034	410776.5810634146	1976.1609939469859
1034	1035	303752.65233445325	1916.0021773044334
1035	1036	805187.9419454738	1999.6976538899687
1036	1037	551211.5744060393	1913.583416856071
1037	1038	481706.6687955879	1904.7107190267495
1038	1039	345764.4488820403	1897.7104485760785
1039	1040	280595.45689816924	1989.2944404029936
1040	1041	218537.06678468024	2041.1572612010898
1041	1042	525799.2943216386	1946.2613647774351
1042	1043	440800.3188770028	1742.2354688928312
1043	1044	378901.36103958456	1775.3219527769254
1044	1045	387206.91069998103	1802.3749174422514
1045	1046	295595.5283660306	1828.5675261252932
1046	1047	274777.2305040674	1893.1175275563808
1047	1048	622102.1784306277	1997.0811738225946
1048	1049	372779.96727568534	1789.8991214541356
1049	1050	530856.9998802736	1924.3697650200872
1050	1051	371069.08071412693	1980.4462697210115
1051	1052	444402.9803858509	2032.7892243592494
1052	1053	278251.3349164687	2010.3838251621055
1053	1054	706525.450923182	1920.9546843380954
1054	1055	473684.781635904	1945.426778219647
1055	1056	413699.2907483767	1864.890639582496
1056	1057	329135.09850640123	1883.9784794621175
1057	1058	421768.3955753787	2045.5903552170655
1058	1059	254927.13036082435	1682.5361027360893
1059	1060	186558.87993529768	1664.645256486398
1060	1061	186994.86207243355	1738.8225195518012
1061	1062	372915.0108206518	1657.2307914382586
1062	1063	367986.89951078687	1723.2269260770006
1063	1064	447877.7691835979	1773.983595381817
1064	1065	330951.4855628005	1842.3455583311556
1065	1066	662364.068652289	1916.2383934135678
1066	1067	520681.451235179	1985.7975835593627
1067	1068	299067.565146651	2057.1547371593615
1068	1069	218833.351267399	1893.789674577988
1069	1070	305723.5940012594	1809.4293131325298
1070	1071	184452.41671693246	1869.115235470874
1071	1072	581147.9716414185	1930.9884218787608
1072	1073	326104.111624108	1701.0048392852812
1073	1074	143794.47643113078	1772.8362086089792
1074	1075	134913.9232590997	1827.4388240798976
1075	1076	341734.0515403328	1819.9259398722093
1076	1077	298818.35295453935	1803.3257374760647
1077	1078	480609.48445981974	1888.3832813250278
1078	1079	335033.4886767311	1906.9456328660042
1079	1080	394304.1577937945	2021.6991825696753
1080	1081	266286.0991549146	1697.3877391353553
1081	1082	306691.137641294	1718.1443153378618
1082	1083	279936.68500781583	1763.7643034063676
1083	1084	211353.06718158151	1712.8394638828524
1084	1085	191848.87884461746	1737.4322968505364
1085	1086	324526.053056543	1793.1390429001767
1086	1087	445628.2534421332	1866.940213089028
1087	1088	343176.3403886136	1788.125936971727
1088	1089	259675.40387440834	1874.7263359549552
1089	1090	316218.3360145129	2152.004266581256
1090	1091	192517.9882653232	1812.679409418459
1091	1092	393273.87635783566	1633.9868942768433
1092	1093	339926.8840671473	1707.415468161084
1093	1094	550324.0341763815	1954.2807755782628
1094	1095	442854.61038728384	2057.868106430834
1095	1096	380710.20181257266	1980.75643890887
1096	1097	267747.44951302273	1962.2039765910986
1097	1098	748571.362349269	2017.1624336301472
1098	1099	434964.64368421584	1927.4043783782745
1099	1100	366771.9180459793	1810.0791072058696
1100	1101	280323.1972666958	1848.6610199765405
1101	1102	360549.265802757	1716.7961470487576
1102	1103	336800.99852512777	1816.822272431537
1103	1104	233655.75463473855	1892.0462245529175
1104	1105	184826.6995172415	1919.005396506808
1105	1106	628119.6322767846	1910.6285146700368
1106	1107	424831.1508020485	1847.094803745701
1107	1108	513112.3980304123	1928.1043639693435
1108	1109	500820.3018937491	1874.853679246602
1109	1110	455897.29595058295	1924.2996556149071
1110	1111	259982.65730743884	1792.1348100751393
1111	1112	146183.52209626208	1906.6564048778687
1112	1113	128149.92700885834	1929.9741070098326
1113	1114	278062.0754105427	1915.7691024393412
1114	1115	267783.2244640118	1951.9831294693174
1115	1116	533163.3475285105	1917.264188306707
1116	1117	388353.4012019868	1850.8674473196836
1117	1118	336498.2644472197	1933.8799628327286
1118	1119	239255.31754643068	1836.38733749396
1119	1120	832178.8544273385	1938.3969502190525
1120	1121	494304.3107114971	1705.3884248382087
1121	1122	439645.88133771135	1860.6003728301969
1122	1123	287287.3510120779	1921.027172661143
1123	1124	377300.0578110909	1747.0093786423931
1124	1125	269396.0214768066	1804.6792254706522
1125	1126	496007.3493692538	2006.2677384297679
1126	1127	466976.36851844296	2099.0682892745835
1127	1128	402680.3888105314	2105.212326088096
1128	1129	311938.87244232534	1894.1999131501284
1129	1130	322414.1614672887	1905.917802474789
1130	1131	266151.84611829824	1971.4714225905607
1131	1132	361923.37887451623	1804.06310086662
1132	1133	243250.0097387197	1827.640318871806
1133	1134	361841.0686154746	1969.9444483443976
1134	1135	319974.8841685478	1834.1625727632093
1135	1136	306167.1303598633	1764.3072287857503
1136	1137	243452.0586912701	1838.0607182300719
1137	1138	351744.98348824534	1975.9002546916524
1138	1139	243660.4124185003	2048.9824159486006
1139	1140	457537.91853147384	1873.791058991555
1140	1141	295628.10495663655	1843.6281813658488
1141	1142	512601.20889895956	1896.3252495713048
1142	1143	325506.5520676794	1851.4822153859632
1143	1144	485077.1157280083	1901.4559992597274
1144	1145	575157.4876288467	1761.2337510640566
1145	1146	479034.62775974255	1835.8735303939009
1146	1147	354637.15782598534	1881.046850180293
1147	1148	495210.1995488819	1981.1339355531977
1148	1149	291946.8466735091	1787.5831114812104
1149	1150	273457.58347788575	1801.274555842359
1150	1151	242886.26325017866	1827.0380877410691
1151	1152	382357.47683829046	1725.3627342226914
1152	1153	360428.09613508557	1797.1292104304928
1153	1154	451366.3114184189	1780.6643135746158
1154	1155	456519.391995619	1859.4535526981315
1155	1156	176480.86194705643	1781.7566375015267
1156	1157	133846.52247355302	1770.0399963629889
1157	1158	832933.3816869585	1808.442201240072
1158	1159	367888.4236941197	1652.8470944212525
1159	1160	220747.83346601133	1756.0260251024313
1160	1161	210785.48418729778	1794.7553141059184
1161	1162	245816.72908930166	1740.4182115889307
1162	1163	229705.8114799072	1776.1224714548953
1163	1164	792503.5635195946	1777.5199652704828
1164	1165	527166.2997330923	1829.825383057082
1165	1166	621901.8981823699	1899.3412517858167
1166	1167	1946675.185315786	2001.7812980234523
1167	1168	271047.34055521357	2024.5681616136967
1168	1169	198848.1051181678	1786.719157618491
1169	1170	431850.5956541798	1751.9557034903141
1170	1171	328062.75294355897	1747.4981348656543
1171	1172	436587.70330262894	1912.4238411511105
1172	1173	326508.099087004	1920.2487671585313
1173	1174	517230.0789678434	1992.1483128014092
1174	1175	353691.2089175271	1898.5432445823183
1175	1176	451950.64083324187	1831.7584121915008
1176	1177	363992.1882768	1866.5704316227361
1177	1178	541592.9595683065	1925.048813912645
1178	1179	383645.9229480547	1944.9182066104963
1179	1180	763173.1194807529	1912.1324492795075
1180	1181	499348.3139819024	1751.2248357892126
1181	1182	455729.73683125136	1737.765289174536
1182	1183	380218.9617227553	1804.8937875815386
1183	1184	280904.9992410905	1783.5828068115648
1184	1185	255555.25441395902	1819.7469614890956
1185	1186	286185.10144955677	1844.4592601085585
1186	1187	280848.0817219459	1960.6339849348362
1187	1188	472286.7456615295	1865.3553349525514
1188	1189	454209.9769434872	1890.4569326724309
1189	1190	429350.1160458067	2053.914955966922
1190	1191	322693.10593704577	1861.9793348748533
1191	1192	364521.31348759955	1889.2640628250751
1192	1193	276288.62706520513	1924.7684310276304
1193	1194	521708.45352399827	2023.7250321327842
1194	1195	296429.2389105261	1818.1589139868122
1195	1196	425779.2445193104	1644.4547013990107
1196	1197	351306.8146758734	1699.3084285579218
1197	1198	281829.02036429493	1799.9925587710168
1198	1199	363440.1293888265	1883.5334193487665
1199	1200	529866.8233735305	1796.7854689502983
1200	1201	512828.5548156533	1843.8968572916792
1201	1202	526606.9981317802	1926.9213609311025
1202	1203	349815.47802546987	1962.6518077454691
1203	1204	427788.8214917538	2116.1059019799814
1204	1205	315770.8686629798	1818.2997573987693
1205	1206	1325985.362942842	1835.856979787579
1206	1207	874021.3582728071	1881.2668244788626
1207	1208	714461.7519726693	1917.414119043602
1208	1209	902431.2733415256	2007.810024146016
1209	1210	681208.6062624531	1950.7033212913898
1210	1211	466900.2227240171	1812.4906014008473
1211	1212	678721.2066775719	1844.7971344615182
1212	1213	581514.5526059485	1887.0918969399925
1213	1214	131744.36028821583	1756.417625290238
1214	1215	153475.90944695665	1801.0785684746668
1215	1216	342200.6915181047	1863.3133894755135
1216	1217	316084.7466806171	1942.1054242218531
1217	1218	387696.46323479456	1852.6818338074622
1218	1219	248611.51659330085	1921.9785008116896
1219	1220	431494.3049740257	2107.4760597228915
1220	1221	302856.3566542978	1879.1393689705324
1221	1222	403364.6252542563	1759.65139337135
1222	1223	410049.75678414694	1796.341376876206
1223	1224	564653.80330216	1929.7166466723784
1224	1225	398684.37490130786	1913.4329191649392
1225	1226	422644.9801081225	1772.2933867331046
1226	1227	415851.3738027704	1705.2210991121117
1227	1228	639237.4396083333	1937.294885560994
1228	1229	337717.59081003006	1986.6360337953413
1229	1230	1206358.6625298539	2034.178139124318
1230	1231	904997.6972495544	1898.0486380031862
1231	1232	447890.9370303572	1838.6203310974413
1232	1233	362881.0591339021	1842.216739677101
1233	1234	295647.1218873019	1920.0781370907257
1234	1235	328783.95829669456	1872.7588973375787
1235	1236	264459.50414919935	1951.6175327522396
1236	1237	176162.6135892596	1854.4316641452995
1237	1238	475958.57518835255	1854.5085408722955
1238	1239	372995.80449547945	1862.8209341945098
1239	1240	453839.3970816997	1857.83711540359
1240	1241	302444.35721258575	1831.164243551252
1241	1242	349617.90745837335	1950.4634914176445
1242	1243	256350.39099500232	1710.6459073673086
1243	1244	164245.7143157086	1666.306419640307
1244	1245	157441.44670464477	1720.5022606262355
1245	1246	346480.314664123	1753.7510186689772
1246	1247	297716.9298957231	1786.1453672439136
1247	1248	471118.479036808	1792.5139418048507
1248	1249	427584.42825090064	1797.3957817947933
1249	1250	362202.20649538527	1741.3905539443285
1250	1251	264331.3144937596	1703.7110420750428
1251	1252	551226.1333602406	1925.440050890094
1252	1253	323064.73730166815	1828.290795254653
1253	1254	539657.0626007465	1950.8104590828705
1254	1255	391611.0280269447	1961.8057101678373
1255	1256	522856.58251906344	1937.787277018966
1256	1257	390296.8648811713	1898.7294069081029
1257	1258	450103.44378398085	1830.2712936154007
1258	1259	376752.8933568346	1836.4425599289934
1259	1260	494096.31787210336	2073.9982004902504
1260	1261	323135.2914901387	1882.3408308912199
1261	1262	251528.23861305346	1836.5520854327954
1262	1263	209092.34550159753	1908.3164524047247
1263	1264	407954.4579095586	1849.486693292672
1264	1265	323716.0478655442	1929.7582332736679
1265	1266	187723.0600609553	1928.7615759303346
1266	1267	160821.62866615824	1743.370714148448
1267	1268	436941.1647759729	1862.5100967990193
1268	1269	392990.6823602616	1920.2805625407764
1269	1270	605438.0561769203	1857.4887428317193
1270	1271	385320.8607773047	1662.1044498209094
1271	1272	408429.44292510627	1741.6813903546772
1272	1273	413369.5397288388	1800.0564836431327
1273	1274	217344.1145063442	1711.0160108343623
1274	1275	199191.67517695195	1769.4353697544561
1275	1276	393111.3118506076	1780.0790908484375
1276	1277	327116.3239770712	1836.4353933107639
1277	1278	139241.91642803035	1844.15937496085
1278	1279	119214.75237761383	1901.8345479818104
1279	1280	226978.9411279069	1976.6908764639281
1280	1281	176617.05166560865	1747.8670423994868
1281	1282	258561.1388118788	1788.1311038510023
1282	1283	217154.74478582796	1882.3062086453385
1283	1284	908937.4593755068	1835.4136817207338
1284	1285	451688.62652521743	1929.4346751534904
1285	1286	603863.8503698169	1794.3354140669298
1286	1287	259138.1752017063	1760.4364287736855
1287	1288	197981.6055472495	1921.3720419696274
1288	1289	136972.45359239302	1792.587936091925
1289	1290	266711.28307232156	1708.0398605024684
1290	1291	238995.00342698608	1760.1437524146143
1291	1292	564708.3187178321	1744.0644972928696
1292	1293	663202.0552699886	1823.198761732463
1293	1294	950692.7726440721	1887.6771888316619
1294	1295	531701.9092886873	1881.0714097989041
1295	1296	288715.7618992181	1948.3429077465698
1296	1297	214862.72523627843	1931.0364331615147
1297	1298	356885.8602666775	2069.239052782318
1298	1299	288013.52510011796	1818.361558073902
1299	1300	471636.7152789635	1811.6083440806399
1300	1301	279370.95282064064	1868.8300528989216
1301	1302	547687.435217621	1866.3145196090372
1302	1303	407450.675642066	1936.0986926859948
1303	1304	391159.0312744731	1877.6497327744496
1304	1305	338915.65839067264	1943.7648534575972
1305	1306	384028.3017925499	2145.4342381157326
1306	1307	277257.9351393995	1881.5901196715122
1307	1308	496396.90944817493	1770.5272844648007
1308	1309	396266.2721105879	1781.916443386502
1309	1310	818931.7397845341	1852.9924253420425
1310	1311	273595.49103173823	1948.7975102709058
1311	1312	483633.76721116324	1905.1924429355786
1312	1313	337666.5521667085	1772.4243746626591
1313	1314	326543.4464302906	1911.8348433058268
1314	1315	277659.0935429222	1973.7924048074892
1315	1316	457542.8905614221	1921.1473538891103
1316	1317	277367.1371459491	1669.7678633062308
1317	1318	333897.6300405498	1733.873873167102
1318	1319	353685.9959053035	1787.8476391948568
1319	1320	176640.68366104248	1642.8484454714496
1320	1321	185996.1794476998	1758.5777511019576
1321	1322	333728.01391089504	1796.8738406950956
1322	1323	248379.08392079826	1850.2598378873136
1323	1324	878577.955539387	2043.593372354393
1324	1325	532670.2196302632	1880.3890940917372
1325	1326	233202.05975166173	1660.0755575585217
1326	1327	205360.72711260707	1694.6999993376176
1327	1328	414540.99908669974	1824.8141946549722
1328	1329	337505.5772066605	1845.7780907524825
1329	1330	663151.6540978836	2099.8507671908965
1330	1331	377945.9728070757	1887.2610899519752
1331	1332	604268.7820191589	1903.1089122750725
1332	1333	396358.72665495524	1940.9318155400351
1333	1334	405393.4928045369	1875.8220921229654
1334	1335	285390.019207309	1932.3061752990466
1335	1336	615340.9678840938	2029.5476703873665
1336	1337	368077.1004823881	1917.1016727791173
1337	1338	633862.7810305689	1708.388577115291
1338	1339	539823.2357138415	1804.2263818035988
1339	1340	321498.78132786806	1881.6183138279423
1340	1341	256986.70691344235	1929.8921096269928
1341	1342	735965.6804790553	1963.0051624066086
1342	1343	611057.5844919625	1900.0008113130643
1343	1344	474159.7243321533	1979.3099064234664
1344	1345	307196.8468089084	1843.0127397238548
1345	1346	359962.1601942534	1775.8298322298829
1346	1347	319873.2658601012	1765.2263934186137
1347	1348	289965.36905508046	1881.6660665905458
1348	1349	229850.3041042047	1844.0990786644518
1349	1350	379661.7249431793	1787.4835061300673
1350	1351	250604.58526344717	1686.513575809302
1351	1352	276976.1399784386	1806.4364451811603
1352	1353	233342.91352339013	1847.6045939972826
1353	1354	464841.06261972955	1805.850745121204
1354	1355	296598.57063390565	1853.374018316187
1355	1356	552528.2684378247	1920.4392473100745
1356	1357	394328.102157352	1945.7676286916794
1357	1358	932685.9428864174	1889.3486726111769
1358	1359	580452.25180391	1749.2530363560486
1359	1360	334945.3323697444	1589.347643939906
1360	1361	287064.4856642747	1642.1519456654114
1361	1362	1698.7900880190714	1698.7900880190714
1362	1363	425736.5209565123	1753.8986198951675
1363	1364	383892.17507035256	1784.3851757342443
1364	1365	412685.506023474	1640.4049132379507
1365	1366	350187.72581184254	1686.7906112740359
1366	1367	449245.7838934173	1925.8274509041712
1367	1368	276675.3736486042	1977.9665197978757
1368	1369	692740.1068497882	2004.630600326258
1369	1370	356725.434715121	1780.7919763796647
1370	1371	536984.8530987282	1811.7723268452078
1371	1372	287024.66539709136	1861.3208042930937
1372	1373	588199.4486437128	1921.894652026401
1373	1374	315754.96883166453	1876.4134424860213
1374	1375	341400.03574569605	1801.8492354403452
1375	1376	288765.26035710465	1830.4248521316094
1376	1377	626841.9225604311	1865.2675859310666
1377	1378	389127.4819510418	1983.7875635105938
1378	1379	605940.3178161471	2166.404410366388
1379	1380	331915.4949822576	1866.1847061217954
1380	1381	312262.327442577	1639.1121312925188
1381	1382	283161.8051889546	1667.991225397342
1382	1383	102146.27618423138	1708.7214572833882
1383	1384	92916.54485155454	1805.6360085683832
1384	1385	325526.55720160843	1945.6163150035031
1385	1386	271505.337164538	2045.2283511439434
1386	1387	781335.8442187966	2174.552996743935
1387	1388	702350.4771122007	1832.5273244029336
1388	1389	403394.76017305074	1693.423328199789
1389	1390	350748.67775824096	1741.6843173653106
1390	1391	581637.6934136632	1965.0757066123265
1391	1392	496655.2383123819	2082.2848231899534
1392	1393	385869.80847940745	1918.5918716690471
1393	1394	227960.1810551433	1795.4458861556864
1394	1395	282176.2149289622	1717.2654205539493
1395	1396	242786.20143893143	1750.6091146270282
1396	1397	577444.9951743787	1801.4467970223861
1397	1398	699217.5242353777	1870.590633641939
1398	1399	669109.5669279696	1868.0924517307278
1399	1400	310577.7216543094	1903.3646498001306
1400	1401	438906.38031811017	2053.468488851271
1401	1402	339399.86398683407	2083.932471625922
1402	1403	367441.20574723603	2165.662749528714
1403	1404	252691.83526570542	1822.7604955405716
1404	1405	300688.81959741586	1760.7575070184193
1405	1406	278876.6532979476	1827.5393896977619
1406	1407	286601.1022080846	1784.476848404628
1407	1408	267403.60965765384	1890.111493384998
1408	1409	663232.6065277652	1949.1687187981731
1409	1410	715172.6710542721	1921.474303891305
1410	1411	493750.53353201546	1922.858084904221
1411	1412	298514.6514747889	1767.945107193727
1412	1413	559425.8173010603	1804.1588425033347
1413	1414	400192.17762000754	1853.2657710405015
1414	1415	520432.10687524447	1894.7458104572522
1415	1416	345088.5865313603	1973.7040825427193
1416	1417	312432.60306366364	1915.3971738302007
1417	1418	269432.61239736475	1949.2496032104646
1418	1419	361776.2716816693	1852.532456533506
1419	1420	311482.5358468086	1847.1824461826277
1420	1421	713707.3002391971	1809.1294051492878
1421	1422	508296.36776071147	1678.8750707383097
1422	1423	180328.43328131188	1613.1849452862602
1423	1424	176412.6093772485	1668.5287868032076
1424	1425	171215.26795504976	1745.5676986459393
1425	1426	208950.24487366623	1792.124262592281
1426	1427	185547.1972008656	1860.791005090834
1427	1428	291441.47675143107	1899.6087111154407
1428	1429	176235.70787967116	1797.3873904782354
1429	1430	159109.52357818594	1870.500222392993
1430	1431	352358.0020327789	1927.6673941508257
1431	1432	275027.2951179417	2035.0432235929218
1432	1433	260897.28852802608	2231.927012037817
1433	1434	200374.99800035794	1819.8615798709295
1434	1435	198322.34970520038	1673.7595350318456
1435	1436	162721.19229978262	1711.8250457395598
1436	1437	617755.3892623162	1828.746967832463
1437	1438	615138.2324973562	1929.3061350263913
1438	1439	771863.4349793782	1911.4536050974855
1439	1440	436693.75320648577	1961.0574204420552
1440	1441	408494.06759086833	1947.855976514152
1441	1442	285846.43169963313	1812.1531937898692
1442	1443	478572.23269390553	1749.7584340321314
1443	1444	360224.839111545	1772.316153710537
1444	1445	442993.39853954356	1811.0965401494832
1445	1446	497479.14144910744	1874.2899620907829
1446	1447	338406.15129788785	1872.339450972915
1447	1448	258420.04951723223	1948.056645363643
1448	1449	1126214.4617129997	1999.3796360263477
1449	1450	636101.402803991	1827.194799878107
1450	1451	261511.80931336476	1770.391043383344
1451	1452	295295.1459633503	1833.6753762141657
1452	1453	386696.8162554639	1825.2523202678146
1453	1454	285575.36786888307	1850.0905051958644
1454	1455	880830.1347767963	1925.8319529060661
1455	1456	427823.75798923254	1785.5582309493607
1456	1457	219737.23804458583	1551.3553152420827
1457	1458	200355.96881827916	1561.0275550170195
1458	1459	228280.79764873182	1754.855643337041
1459	1460	230304.33883459153	1851.4452701777554
1460	1461	345717.83134643815	1745.5876624527066
1461	1462	263760.1946878348	1788.9995724584758
1462	1463	485132.61713093193	1873.337896183299
1463	1464	316892.02035838476	1911.6823046757165
1464	1465	547580.451431903	2101.609712069339
1465	1466	293915.93589976383	1839.3468450003945
1466	1467	259815.81232332333	1717.3341091191376
1467	1468	230131.9268817465	1783.663839619506
1468	1469	399022.62532817863	1962.7028091075535
1469	1470	332566.30967845407	2052.2150918603047
1470	1471	658105.7928052928	1868.7550896462878
1471	1472	447030.4932618628	1907.5628133944176
1472	1473	273730.1059215789	2143.8132868778366
1473	1474	211502.47884353783	1874.5254479172452
1474	1475	475930.3175891852	1735.0435872843395
1475	1476	314489.28068111377	1785.5884704741784
1476	1477	309374.42522471334	1933.9148026329015
1477	1478	376943.12662593985	1972.9633381441297
1478	1479	602324.407202492	2089.773748634189
1479	1480	417832.21134756715	1813.8152122778704
1480	1481	283319.16162882093	1801.113655268753
1481	1482	288415.7989296544	1854.4088137489016
1482	1483	448920.59019394894	1888.3338941026536
1483	1484	347788.97930971085	1969.9827021548535
1484	1485	558661.1122906487	2029.7886408551485
1485	1486	468450.80072781665	2105.384640995334
1486	1487	506669.4176123701	2124.793830149539
1487	1488	324416.528140193	1857.941288459325
1488	1489	310862.032527079	1742.1147651608626
1489	1490	234497.96388320433	1799.667422625662
1490	1491	283889.61485799286	1833.4855905713875
1491	1492	265963.56072198594	1878.5714918141625
1492	1493	812706.8861645807	1862.7139086390766
1493	1494	803747.0881286117	1958.7651623812235
1494	1495	992608.6458724015	2078.3412474473353
1495	1496	861805.2245171865	1926.7519076733722
1496	1497	385692.8194321946	1897.8266371121938
1497	1498	250212.00011219166	1796.788429998937
1498	1499	441491.31657101883	1813.1249603208728
1499	1500	283141.29633428506	1860.642696482969
1500	1501	425350.6670384479	1833.1737295722291
1501	1502	327056.37916238146	1864.327307688899
1502	1503	520383.1333234494	2108.8981667567105
1503	1504	312585.79720669077	1912.5935670377305
1504	1505	791846.5593746606	1887.4441405565274
1505	1506	756281.2213626083	1921.3665967031052
1506	1507	437755.8998011318	1904.247383724614
1507	1508	288774.98321378254	1947.1913841157118
1508	1509	608356.5459876131	2075.414189711164
1509	1510	412336.72809336905	1947.8230708063309
1510	1511	475870.28752079036	1776.1673021917145
1511	1512	258489.76318214476	1755.0627457775192
1512	1513	229325.40878374397	1657.7763272292525
1513	1514	189578.2952996429	1697.8292253040122
1514	1515	447696.4750499943	1859.699657779096
1515	1516	320475.5307727374	1934.6168823990336
1516	1517	439713.91176047653	2164.975875710007
1517	1518	313483.56141799974	1903.4948463119238
1518	1519	540457.0968000208	1666.058015640524
1519	1520	366521.6028350545	1748.1012104376896
1520	1521	923457.845190446	1776.1719423938716
1521	1522	458417.6015257255	1846.8556316701934
1522	1523	766932.1564367281	1860.2662949205703
1523	1524	465432.8542163863	1748.2554128104612
1524	1525	279769.98435986025	1844.5495674485485
1525	1526	306990.0035534332	1862.5351894372538
1526	1527	307420.0286924872	1887.588387110323
1527	1528	239987.91916616636	1772.8155504822619
1528	1529	328874.64604581473	1779.8142020273308
1529	1530	248451.55658146323	1785.7461468922297
1530	1531	519991.6210551082	1890.861301326111
1531	1532	285870.19326092314	1730.126484634422
1532	1533	903152.0879112914	1868.9142584794622
1533	1534	472179.2409779344	1900.5080272788869
1534	1535	411230.7279848467	1929.2743365852461
1535	1536	358341.42094008776	1949.4420348672272
1536	1537	556349.2463970019	1892.9124566469527
1537	1538	366605.5867301092	1798.775723295856
1538	1539	550758.6065031199	1883.8541386892337
1539	1540	522734.32663047593	1699.9166199626525
1540	1541	841391.8089891961	1714.663671133438
1541	1542	681093.16470911	1760.6412652570548
1542	1543	130091.30376020164	1649.802663056962
1543	1544	115595.0429616714	1691.048715150073
1544	1545	226090.56821231268	1860.1608325839302
1545	1546	169647.37182279697	1753.8810206881008
1546	1547	242244.49017588492	1848.2036696960668
1547	1548	184733.98390591313	1854.3023858836377
1548	1549	414928.42949959554	1824.035812426856
1549	1550	283136.00846242515	1768.4590035601657
1550	1551	365950.2704985675	1851.068126486221
1551	1552	265201.82642139506	1891.8294784186564
1552	1553	479970.77798706025	1994.9438757873247
1553	1554	382822.25894092757	1897.6579413340912
1554	1555	887473.6980399012	2002.608681523322
1555	1556	605903.6082362062	1880.7011908856343
1556	1557	250970.10895674795	1789.4613004110445
1557	1558	191637.9861706838	1835.193293977153
1558	1559	433971.97871134325	1877.001284548011
1559	1560	313911.61755644175	1868.8778608741256
1560	1561	732737.84213549	2014.7679856605002
1561	1562	584708.2961980163	1791.2817714336989
1562	1563	396962.5491346888	1768.403875610829
1563	1564	284273.3220212693	1836.6007466297895
1564	1565	330751.9449473037	1857.0427715787503
1565	1566	261817.4429405786	1893.8883066121896
1566	1567	639620.6832720023	2086.613206173647
1567	1568	463686.66850394954	1939.4641167645161
1568	1569	356273.0450001305	1730.2834581242132
1569	1570	276540.35791005276	1730.6401140792648
1570	1571	721723.6689057709	1870.5828003795611
1571	1572	393274.7548425109	1927.4075218521793
1572	1573	837705.7503209072	1962.1166359933059
1573	1574	382837.571159167	1695.3847402096144
1574	1575	272007.3776103118	1760.844214872437
1575	1576	233973.55161390064	1831.491504773871
1576	1577	370931.38481555844	1878.5504979157288
1577	1578	353713.6266407481	1915.1798393882125
1578	1579	388600.453831122	1787.4916948701896
1579	1580	371065.5924852571	1867.869922232895
1580	1581	388132.14333422325	1907.1364497322231
1581	1582	298481.8479408823	1757.887174514673
1582	1583	672851.456916489	1842.2331047438324
1583	1584	502524.94675107277	1893.2738783221093
1584	1585	333678.5901379498	1829.372464355314
1585	1586	216416.6311530292	1766.816347479395
1586	1587	706296.6488815492	1943.667120372494
1587	1588	296739.6274796083	1932.0701716645062
1588	1589	471424.03015381296	1750.5713994024304
1589	1590	386512.73381805466	1700.032907973587
1590	1591	277090.45700977655	1777.982772208545
1591	1592	252450.89631521082	1811.8802077949574
1592	1593	711270.7236868909	2012.78025318143
1593	1594	484446.90610968525	1895.5267738690989
1594	1595	317402.96193775977	1862.8010461804947
1595	1596	262798.30606897164	1903.2130137887766
1596	1597	212543.78056396943	1976.2258384384268
1597	1598	162446.33188332865	1970.833654083383
1598	1599	321157.85712040064	1934.9478258674746
1599	1600	238703.58504650663	1893.4362717719912
1600	1601	937917.227437177	1907.7204078683346
1601	1602	587801.6396826145	1764.5682058925875
1602	1603	187744.4248263011	1752.9655371137424
1603	1604	202852.28469749232	1787.000802129152
1604	1605	239026.2122728231	1747.94458956903
1605	1606	308181.99926524237	1760.9797512130967
1606	1607	468017.2082835701	1839.397705435496
1607	1608	432145.90357375506	1913.2361014957432
1608	1609	404666.71058825735	1815.4164383087214
1609	1610	391046.49564135063	1882.5757351785505
1610	1611	274066.8123462631	1995.9680415578428
1611	1612	211356.14013207555	1957.3422353860028
1612	1613	367766.036015057	1905.5298107640576
1613	1614	229816.30305052447	1745.506489053049
1614	1615	693340.1794842524	1941.8000796933895
1615	1616	508878.3847951294	1931.4366408977965
1616	1617	409857.9504551222	1966.5242137672335
1617	1618	283675.7781317906	2022.0684220788162
1618	1619	611257.647877686	1992.8475643254988
1619	1620	399832.3760210789	1808.08619884127
1620	1621	337290.6488123435	1746.004848441401
1621	1622	236238.50338947636	1802.5918220530855
1622	1623	558459.6242999485	1930.0315088896755
1623	1624	569675.5271605132	1990.1868395099136
1624	1625	941623.625829887	2184.8396426599247
1625	1626	491965.47986597754	1918.7972484876468
1626	1627	268899.94928873505	1637.275494487975
1627	1628	239750.2176618185	1661.348611403038
1628	1629	1763.1984083279863	1763.1984083279863
1629	1630	329654.012976394	1860.988941581557
1630	1631	318347.932223417	1933.1861799342003
1631	1632	426088.4764841215	1906.342069831701
1632	1633	298566.8820761269	1950.56050774496
1633	1634	682997.4827633031	1982.7270231204327
1634	1635	372345.9333796248	1839.4028196724523
1635	1636	216183.1626017549	1737.9999538498055
1636	1637	207578.4248667042	1804.9143819928217
1637	1638	1014708.9008520169	1938.9356067899112
1638	1639	685880.2867978719	2015.521642862939
1639	1640	534787.6503923433	1985.8242119804454
1640	1641	377797.2720379248	1850.6742783267493
1641	1642	595950.1630687781	1891.8078215513594
1642	1643	398312.45633173455	1966.433559867201
1643	1644	382096.2193865103	1966.3562882745146
1644	1645	254394.58993774522	1974.728357346625
1645	1646	515953.0151932541	2003.658328167582
1646	1647	362490.8201080847	1899.3806992552293
1647	1648	391348.92515414616	1788.22854138812
1648	1649	336902.67942606815	1855.5990754792547
1649	1650	275502.65247330366	1775.22418743847
1650	1651	376780.3706167547	1750.1119454873538
1651	1652	687471.0942363793	1920.71642166177
1652	1653	480617.75517119525	1978.9315316837765
1653	1654	312008.6561509947	1860.8737254155017
1654	1655	235193.85541145282	1922.3365152475646
1655	1656	288039.53055532504	1931.8196546683857
1656	1657	232930.64730597695	1722.2006019583914
1657	1658	396355.8566440468	1815.9921675777423
1658	1659	355344.82404011063	1875.6837954288349
1659	1660	961688.8066476319	1851.6324373397858
1660	1661	511619.2116252951	1889.2022570738816
1661	1662	387069.51687555877	1670.7697127131028
1662	1663	220951.58930709364	1557.3270954342745
1663	1664	1620.289068470217	1620.289068470217
1664	1665	193322.18748969282	1693.811519196937
1665	1666	185431.60232112755	1756.187348665212
1666	1667	243901.37488131627	1700.7123480979617
1667	1668	259910.9980749422	1783.124381758978
1668	1669	536713.9685035162	1884.8567152203095
1669	1670	608956.7563472815	1936.7501390508098
1670	1671	185595.41742498055	1720.4537838612737
1671	1672	162374.02689975355	1754.5391174437862
1672	1673	385842.61083539634	2049.8236939108638
1673	1674	303679.39932716	1846.1362334720088
1674	1675	373545.8834675732	1819.925227358698
1675	1676	350436.98774067557	1867.8570823785196
1676	1677	298168.8714304869	1952.3337300027856
1677	1678	216074.92538525432	1822.1099378673348
1678	1679	370766.20636151487	1810.1406031616386
1679	1680	285183.16071044514	1898.0592275719446
1680	1681	841538.7319255616	1866.1534801277458
1681	1682	549267.7615498605	1925.0396771434682
1682	1683	485888.4898460272	1837.325003804349
1683	1684	352615.45118975453	1901.9042139745488
1684	1685	448776.0062228507	1909.642823669134
1685	1686	254478.71513289664	1693.7242753299097
1686	1687	411306.252919659	1857.176476061078
1687	1688	301640.28155071416	1905.4729810401273
1688	1689	950328.0556499993	1906.6624350851948
1689	1690	805448.2678239967	1926.0017633656992
1690	1691	420957.1371243648	1769.2265273405092
1691	1692	309514.62313346524	1772.5426260345905
1692	1693	428501.2417293159	2021.6471692841662
1693	1694	275743.26621909457	1853.6431714696428
1694	1695	223908.79994331746	1673.5164227535597
1695	1696	209993.66995124693	1728.6474722392666
1696	1697	344845.260284135	1767.2793159865212
1697	1698	325247.01226043236	1815.0176432169642
1698	1699	1029815.248168634	2000.870814288974
1699	1700	765746.1609409759	2081.017289684442
1700	1701	322377.750458063	1976.4257778322535
1701	1702	225699.48589410738	1709.0432058949998
1702	1703	388762.41521046543	1896.0006161014478
1703	1704	352120.4918958405	1980.697293698796
1704	1705	1084726.3062503436	1946.0565298995111
1705	1706	620453.8527870113	2046.7429253735963
1706	1707	295556.2066409598	1917.3485307846397
1707	1708	214145.59700078677	1773.1121092215587
1708	1709	340329.3759177016	1669.5747993223058
1709	1710	315244.92182146665	1707.1675194701588
1710	1711	460139.5069464492	1895.9018717722415
1711	1712	304356.2307823346	1987.676267945537
1712	1713	639291.6367274076	2079.9655545436235
1713	1714	340543.72504969995	1824.3670329554093
1714	1715	224935.02408441834	1792.7788562257165
1715	1716	189638.9329208404	1843.789427964222
1716	1717	227851.36126693554	1831.2090199980266
1717	1718	198587.72825385025	1869.4386949384796
1718	1719	343381.9484604062	1862.473180552005
1719	1720	231325.4337506199	1932.1898955322094
1720	1721	480885.93124301516	1907.4307596875456
1721	1722	253398.01838946313	1791.0829054008473
1722	1723	310534.51863613015	1680.364414211321
1723	1724	329165.4599820331	1697.5484736339906
1724	1725	313274.93921934447	1811.63148274085
1725	1726	564751.5029844693	1811.836851944968
1726	1727	213057.38047280096	1744.240093476686
1727	1728	389904.2610234638	1793.140025300437
1728	1729	354370.9801251367	2075.145793890276
1729	1730	446049.0017577058	2164.635552062292
1730	1731	400221.17585653765	1734.6601796573163
1731	1732	274941.5065567667	1802.630345881307
1732	1733	263228.37060242204	2039.4596167080101
1733	1734	197265.57486931302	1923.4848334116948
1734	1735	319627.4503666606	1848.3061851815805
1735	1736	228778.866252261	1678.5078026600274
1736	1737	241974.43117163124	1906.9740455770088
1737	1738	207664.12259601927	1941.088967062601
1738	1739	429635.43950592517	1763.9033926937586
1739	1740	364989.6946101305	1822.6113630176978
1740	1741	454919.1628196113	1923.6901042390045
1741	1742	407061.47338359314	1945.4324578280848
1742	1743	560623.0870775436	2049.879721662225
1743	1744	346784.2441879797	1728.8259960649088
1744	1745	207758.05370645507	1715.4675101478047
1745	1746	206584.78981032385	1783.922849114421
1746	1747	453312.9400788306	1713.1976618726212
1747	1748	329441.31444632437	1767.4418505442316
1748	1749	246469.7893098251	1806.8953374219973
1749	1750	201808.06914335012	1864.315905472028
1750	1751	419802.6318610879	1873.708451747129
1751	1752	384019.175203571	1925.4766168424214
1752	1753	628353.6522658687	2183.0385995771417
1753	1754	654849.7471613812	1915.2733764568038
1754	1755	316295.8666988736	1804.2793351221196
1755	1756	270662.93611042004	1867.1309110675502
1756	1757	431606.40837342554	1923.0260989389321
1757	1758	317265.6409684691	1991.3284608258355
1758	1759	496911.29268162546	2035.3208012144141
1759	1760	400080.0143183544	1834.1061282002668
1760	1761	476880.2707350601	1711.5455924741602
1761	1762	286364.2281599479	1760.3978759300749
1762	1763	600726.6977626085	1819.1414392796469
1763	1764	506191.47246067994	1862.180522473316
1764	1765	913102.1053963725	2018.8821855533145
1765	1766	520085.77442018414	1958.6753403075638
1766	1767	370732.1323155253	1956.4385361416253
1767	1768	222452.9091693674	1822.3356090160055
1768	1769	325688.4024918056	1856.8507199664537
1769	1770	277047.65641766647	1909.205940467028
1770	1771	530665.0622886032	1824.8044598840027
1771	1772	369664.22747063293	1875.4351478463377
1772	1773	431185.3355764127	1899.9055360038576
1773	1774	347296.26377521	1893.6071922657818
1774	1775	1318260.3345579999	1952.1140603954507
1775	1776	576468.0609656824	1852.5356922896394
1776	1777	496151.4440309746	1853.5705331738013
1777	1778	282609.6090648628	1915.6091321633116
1778	1779	602466.2465230259	1837.4013084196465
1779	1780	570717.7803866926	1904.2340301371978
1780	1781	486110.121402615	1742.417455277346
1781	1782	302736.1488497043	1774.1964977920456
1782	1783	611612.399899224	2196.7534210734284
1783	1784	301997.58399970434	1886.969184400792
1784	1785	463203.07562030584	1917.538666506889
1785	1786	344000.3384219319	1956.7673114243762
1786	1787	810176.5928774225	1961.603157180103
1787	1788	454844.0685914249	1935.5160606234163
1788	1789	439726.84701882483	1773.5650983961282
1789	1790	434460.1081000711	1827.414171763752
1790	1791	514349.64285569044	1949.7694795147763
1791	1792	333552.62647575035	1849.8031484987016
1792	1793	340607.0202779444	1861.440338261164
1793	1794	270239.7386823447	1905.469260300095
1794	1795	568340.97614665	1926.4443130369314
1795	1796	379553.35032892093	1910.5789596969053
1796	1797	965959.9508919274	1875.9256100893851
1797	1798	621639.8934979815	1881.915886092698
1798	1799	336933.22109724267	2039.5992925966293
1799	1800	220786.5833048992	1842.5230994341543
1800	1801	391752.8591343367	1741.3468380824515
1801	1802	256912.60839136626	1778.6509678507032
1802	1803	467013.493524467	1856.1686456733332
1803	1804	423272.57711150794	1858.0716653392315
1804	1805	84935.72403041163	1747.466344345515
1805	1806	72719.75804978676	1708.7013906708282
1806	1807	443288.7745111848	1989.3457561063738
1807	1808	273750.0413710829	1816.3057161685606
1808	1809	503934.1779190785	1780.9898800560163
1809	1810	414758.5072832733	1829.2401614860303
1810	1811	733053.1973321101	1960.415593482241
1811	1812	538666.8194981203	1983.5783458329452
1812	1813	973330.474371351	1927.0215763541596
1813	1814	841124.3731646643	1957.4880487011467
1814	1815	182378.92613975747	1941.4479774386623
1815	1816	138045.17485060147	1703.0093732018051
1816	1817	275054.8245190188	1930.7776258337947
1817	1818	209879.62303960568	2018.860737968442
1818	1819	393943.8520097635	1779.575062845084
1819	1820	412074.79500339756	1653.5523967297527
1820	1821	273691.3368203859	1745.970999730191
1821	1822	259684.6670288724	1796.9558986664892
1822	1823	877021.2678432815	1784.0904791425164
1823	1824	428719.03216836374	1824.2533146685066
1824	1825	498024.34263063467	1962.2687091743378
1825	1826	379424.89791876235	1924.018430888511
1826	1827	590600.9621617516	2018.8248929494616
1827	1828	388830.7485584934	1814.2813236004174
1828	1829	694223.4405586304	1778.4663278384653
1829	1830	520676.4672998606	1809.6362234388735
1830	1831	290383.460043298	1756.8470571864332
1831	1832	299705.6689737755	1795.214008526084
1832	1833	345161.6635192188	1807.8460110570295
1833	1834	269142.0189056574	1903.539028337735
1834	1835	569790.5687968918	1907.2385280993228
1835	1836	399913.36159346445	1899.7582288867231
1836	1837	553882.3552150851	1924.4064886102171
1837	1838	331414.5710459303	1754.8956861096744
1838	1839	303874.861078337	1719.6385344199125
1839	1840	236657.39703561948	1761.4343982708933
1840	1841	689739.671387522	1903.9030164629764
1841	1842	426216.0746261324	1956.707791996064
1842	1843	118086.34939624913	2013.9644103732803
1843	1844	99057.29896042519	1794.6181383252126
1844	1845	476527.37197667087	1768.7791184144191
1845	1846	546091.621097374	1834.2303772348655
1846	1847	392190.6411594317	1931.943233916861
1847	1848	317442.448690247	1994.9417363409377
1848	1849	527641.7968427914	1972.7859884707632
1849	1850	306342.2233518823	1819.5551356948029
1850	1851	467673.59689773	1971.1167604106704
1851	1852	267360.26020976756	2005.8268639541225
1852	1853	1105024.1066210708	1974.1108461026995
1853	1854	470613.94916204124	1980.728910446985
1854	1855	497353.30661294126	2141.1848088324246
1855	1856	375516.0679159468	1832.147569991053
1856	1857	186155.72132230396	1689.5848147237405
1857	1858	181501.0578733972	1720.032598090269
1858	1859	302918.9434609889	1765.7194179961828
1859	1860	249707.93697822117	1851.958298272351
1860	1861	328689.96060604876	1819.272272559853
1861	1862	268494.6688424577	1912.2703181036122
1862	1863	505888.28203442396	1852.0863751886902
1863	1864	356802.9000221253	1872.2087256352163
1864	1865	307060.1792285186	1821.0882303730668
1865	1866	250355.20931222476	1837.0354701414815
1866	1867	417968.70609623543	2000.7635747265122
1867	1868	323881.36242814176	1839.4930885116644
1868	1869	508819.9456610837	1665.5174932038365
1869	1870	455198.91518502566	1688.6844634651625
1870	1871	171634.7554414209	1869.139847483763
1871	1872	176937.88368890062	1945.554818056692
1872	1873	585285.2148275087	1911.5647085685353
1873	1874	426931.2813102313	1943.091100444404
1874	1875	428150.5865834279	2042.4213686955356
1875	1876	303167.15038753435	1856.208723520344
1876	1877	284919.9015782447	1789.862029434235
1877	1878	244474.7544562866	1845.0436701539566
1878	1879	444023.99543850054	2058.5427319706855
1879	1880	278436.4572713307	1917.1707069211689
1880	1881	208465.32260867648	1869.992518715585
1881	1882	192421.33736546754	1902.566354507213
1882	1883	653778.9536046722	2033.369441063796
1883	1884	448345.22720663657	1977.5436871306456
1884	1885	630744.4346732642	1962.4765467736643
1885	1886	376627.97705746145	1906.8234711905016
1886	1887	344534.363560526	2008.3808407327192
1887	1888	249327.9670432022	1877.3878760592493
1888	1889	442567.24279471894	1800.520110395828
1889	1890	362666.73245363747	1809.8977437806657
1890	1891	446157.3712402237	1900.1228932268837
1891	1892	370876.1539758892	1886.6199493434387
1892	1893	301115.6928035915	1834.336999511754
1893	1894	239839.80688261933	1859.7771778271115
1894	1895	617486.3323307104	2083.994796588315
1895	1896	330813.15812876995	1827.1366595098689
1896	1897	354727.90594265243	1750.077624846966
1897	1898	292901.9835836056	1817.3706904815597
1898	1899	452106.1776635501	1694.326338675591
1899	1900	406951.90045537817	1741.0625324781674
1900	1901	690220.7410833001	1898.711507474339
1901	1902	430397.7510092374	1926.2122466821534
1902	1903	246075.9695200382	1917.1996808805388
1903	1904	175661.4879958297	1877.9689553330343
1904	1905	414621.8076564695	2040.8488432932652
1905	1906	299874.1968695832	1805.038520565685
1906	1907	420529.8323460729	1755.746371347459
1907	1908	336397.1407244047	1816.8483197113526
1908	1909	465097.29512029677	1764.8057264455156
1909	1910	329286.5238001554	1848.2775706720095
1910	1911	199515.6673801047	1897.5526400816361
1911	1912	164499.39617780174	1910.559277638498
1912	1913	580692.0717940255	2081.9928513608584
1913	1914	304204.91728213173	1823.98053413473
1914	1915	412029.7075973791	1842.8316674525981
1915	1916	362602.7174853266	1898.2271672837187
1916	1917	370703.3880361599	1768.6359684253343
1917	1918	329290.37322079774	1848.5262732689744
1918	1919	190985.42978159623	1783.6454880667065
1919	1920	177804.4663893865	1859.7894703076731
1920	1921	361062.23114465777	1978.0501917043678
1921	1922	267390.5794576402	1964.8418783206669
1922	1923	495433.39682714525	1967.4788037863607
1923	1924	298082.9080164813	1695.364863125983
1924	1925	450085.65642962244	1836.5211819431938
1925	1926	374984.4521363839	1883.0555891216627
1926	1927	485766.9292593758	1838.245538253082
1927	1928	383612.8271818223	1906.8648734838944
1928	1929	348947.8141113032	1707.9667813201945
1929	1930	333587.56222439115	1753.3759074105033
1930	1931	269054.01021887246	1887.980823968956
1931	1932	210982.69904380065	1984.4611870922615
1932	1933	465673.66053623706	1974.4126994372416
1933	1934	278877.3452808901	1724.1767070787828
1934	1935	306268.18472466443	1806.6633443012054
1935	1936	376952.30342249025	1862.1648890551203
1936	1937	407517.1396358015	1730.6515521789102
1937	1938	316410.1948130433	1829.2528187315718
1938	1939	363180.1906790964	1925.8669913117085
1939	1940	288276.38628913596	1892.4863421509906
1940	1941	218402.23039257654	1837.3073214685492
1941	1942	175399.1423035761	1816.9188968660442
1942	1943	952385.3947762132	2000.5030159637074
1943	1944	436626.4550507857	1954.2488812016236
1944	1945	410340.2065614034	1984.2514555055
1945	1946	329325.3960543476	1868.1680577047632
1946	1947	284827.30846993206	1986.3684640436313
1947	1948	233857.26884928794	2027.4227397496636
1948	1949	353503.10835457325	1889.6025708658776
1949	1950	257410.64648017325	1886.3396710543386
1950	1951	410365.22010087856	1894.7273780355538
1951	1952	272803.37150066526	1727.0562967126261
1952	1953	193745.88898288633	1808.893925832654
1953	1954	144883.77598359596	1759.9012029834353
1954	1955	256143.94896890636	1886.8486827142308
1955	1956	234617.06589861275	1931.1954391230538
1956	1957	650939.6465884147	2017.0220147873206
1957	1958	365404.6337467956	1785.159628707332
1958	1959	378171.28096662904	1940.4982720818223
1959	1960	327375.25665779604	2006.7337797509076
1960	1961	705105.6579880957	1792.6795353683551
1961	1962	342675.28662224795	1905.2042253091474
1962	1963	401679.74983619526	1865.4961362266072
1963	1964	278366.2797679412	1736.576331695634
1964	1965	631773.8777017107	1885.1905921795615
1965	1966	370200.8990479642	1962.8103149158019
1966	1967	477308.85887296166	1972.4956510518034
1967	1968	371086.17276186123	1818.9536837785238
1968	1969	345952.5739607078	1879.0993909565173
1969	1970	282166.7134427777	1936.88290012463
1970	1971	315618.52620772534	1809.6577751487534
1971	1972	289933.71330136026	1881.8138937297385
1972	1973	591546.212031831	1963.8063964433413
1973	1974	387449.0020844608	2000.7947992511645
1974	1975	442605.1195631487	2034.2782811529653
1975	1976	300033.556788387	1788.242327255675
1976	1977	460837.039154557	1808.1006605852094
1977	1978	242533.6515664686	1864.7747626401099
1978	1979	369569.9126056925	1839.8626906987101
1979	1980	305025.13991215016	1868.4934750168293
1980	1981	407219.5360836993	1946.9532665867507
1981	1982	264914.3760686656	1821.867781266169
1982	1983	399009.08023287985	1851.9338265588974
1983	1984	433031.4262650891	1930.3902256649872
1984	1985	229751.0044353624	2160.993403036681
1985	1986	170619.14326028904	1857.6283506219074
1986	1987	674417.3734564375	1775.3081825258832
1987	1988	597449.8586661592	1804.9478944628968
1988	1989	419355.11520808004	1769.478895946326
1989	1990	348430.838298458	1864.9535473637452
1990	1991	686842.2943087129	1773.2112537050064
1991	1992	319627.86679821275	1830.8394145470918
1992	1993	608957.2923891433	1858.8261174468714
1993	1994	988120.7504544335	1772.8029065432356
1994	1995	913963.74523792	1954.5999587328424
1995	1996	641992.902838969	1966.0672228768358
1996	1997	636961.8275677565	1792.1738951581556
1997	1998	352801.88764294033	1669.586935010774
1998	1999	279264.244025372	1805.4337490440826
[truncated: 39,301 more rows]
