# Supplementary material for: The Influence of Reactive Ion Etching Chemistry on the Initial Resistance and Cycling Stability of Line-Type (Bridge) Phase-Change Memory Devices
Source: Materials (Basel). 2025 Oct 12;18(20):4681. doi: 10.3390/ma18204681 (PMC12565918; doi:10.3390/ma18204681)
Supplement: Supplementary file 1 [file materials-18-04681-s001.zip › File S1-Data_PCM/Figure 7/Data/csv/Voltages.csv]

	cycle	Vset	Vreset
0	1	1.7	1.5
1	2	1.7	1.5
2	3	1.7	1.5
3	4	1.7	1.5
4	5	1.7	1.5
5	6	1.7	1.5
6	7	1.7	1.5
7	8	1.7	1.5
8	9	1.7	1.5
9	10	1.7	1.5
10	11	1.7	1.5
11	12	1.7	1.5
12	13	1.7	1.5
13	14	1.7	1.5
14	15	1.7	1.5
15	16	1.7	1.5
16	17	1.7	1.5
17	18	1.7	1.5
18	19	1.7	1.5
19	20	1.7	1.5
20	21	1.5999999999999999	1.6
21	22	1.5999999999999999	1.6
22	23	1.5999999999999999	1.6
23	24	1.5999999999999999	1.6
24	25	1.5999999999999999	1.6
25	26	1.5999999999999999	1.6
26	27	1.5999999999999999	1.6
27	28	1.5999999999999999	1.6
28	29	1.5999999999999999	1.6
29	30	1.5999999999999999	1.6
30	31	1.5999999999999999	1.6
31	32	1.5999999999999999	1.6
32	33	1.5999999999999999	1.6
33	34	1.5999999999999999	1.6
34	35	1.5999999999999999	1.6
35	36	1.5999999999999999	1.6
36	37	1.5999999999999999	1.6
37	38	1.5999999999999999	1.6
38	39	1.5999999999999999	1.6
39	40	1.5999999999999999	1.6
40	41	1.7	1.6
41	42	1.7	1.6
42	43	1.7	1.6
43	44	1.7	1.6
44	45	1.7	1.6
45	46	1.7	1.6
46	47	1.7	1.6
47	48	1.7	1.6
48	49	1.7	1.6
49	50	1.7	1.6
50	51	1.7	1.6
51	52	1.7	1.6
52	53	1.7	1.6
53	54	1.7	1.6
54	55	1.7	1.6
55	56	1.7	1.6
56	57	1.7	1.6
57	58	1.7	1.6
58	59	1.7	1.6
59	60	1.7	1.6
60	61	1.5999999999999999	1.7000000000000002
61	62	1.5999999999999999	1.7000000000000002
62	63	1.5999999999999999	1.7000000000000002
63	64	1.5999999999999999	1.7000000000000002
64	65	1.5999999999999999	1.7000000000000002
65	66	1.5999999999999999	1.7000000000000002
66	67	1.5999999999999999	1.7000000000000002
67	68	1.5999999999999999	1.7000000000000002
68	69	1.5999999999999999	1.7000000000000002
69	70	1.5999999999999999	1.7000000000000002
70	71	1.5999999999999999	1.7000000000000002
71	72	1.5999999999999999	1.7000000000000002
72	73	1.5999999999999999	1.7000000000000002
73	74	1.5999999999999999	1.7000000000000002
74	75	1.5999999999999999	1.7000000000000002
75	76	1.5999999999999999	1.7000000000000002
76	77	1.5999999999999999	1.7000000000000002
77	78	1.5999999999999999	1.7000000000000002
78	79	1.5999999999999999	1.7000000000000002
79	80	1.5999999999999999	1.7000000000000002
80	81	1.7	1.7000000000000002
81	82	1.7	1.7000000000000002
82	83	1.7	1.7000000000000002
83	84	1.7	1.7000000000000002
84	85	1.7	1.7000000000000002
85	86	1.7	1.7000000000000002
86	87	1.7	1.7000000000000002
87	88	1.7	1.7000000000000002
88	89	1.7	1.7000000000000002
89	90	1.7	1.7000000000000002
90	91	1.7	1.7000000000000002
91	92	1.7	1.7000000000000002
92	93	1.7	1.7000000000000002
93	94	1.7	1.7000000000000002
94	95	1.7	1.7000000000000002
95	96	1.7	1.7000000000000002
96	97	1.7	1.7000000000000002
97	98	1.7	1.7000000000000002
98	99	1.7	1.7000000000000002
99	100	1.7	1.7000000000000002
100	101	1.8	1.7000000000000002
101	102	1.8	1.7000000000000002
102	103	1.8	1.7000000000000002
103	104	1.8	1.7000000000000002
104	105	1.8	1.7000000000000002
105	106	1.8	1.7000000000000002
106	107	1.8	1.7000000000000002
107	108	1.8	1.7000000000000002
108	109	1.8	1.7000000000000002
109	110	1.8	1.7000000000000002
110	111	1.8	1.7000000000000002
111	112	1.8	1.7000000000000002
112	113	1.8	1.7000000000000002
113	114	1.8	1.7000000000000002
114	115	1.8	1.7000000000000002
115	116	1.8	1.7000000000000002
116	117	1.8	1.7000000000000002
117	118	1.8	1.7000000000000002
118	119	1.8	1.7000000000000002
119	120	1.8	1.7000000000000002
120	121	1.9000000000000001	1.7000000000000002
121	122	1.9000000000000001	1.7000000000000002
122	123	1.9000000000000001	1.7000000000000002
123	124	1.9000000000000001	1.7000000000000002
124	125	1.9000000000000001	1.7000000000000002
125	126	1.9000000000000001	1.7000000000000002
126	127	1.9000000000000001	1.7000000000000002
127	128	1.9000000000000001	1.7000000000000002
128	129	1.9000000000000001	1.7000000000000002
129	130	1.9000000000000001	1.7000000000000002
130	131	1.9000000000000001	1.7000000000000002
131	132	1.9000000000000001	1.7000000000000002
132	133	1.9000000000000001	1.7000000000000002
133	134	1.9000000000000001	1.7000000000000002
134	135	1.9000000000000001	1.7000000000000002
135	136	1.9000000000000001	1.7000000000000002
136	137	1.9000000000000001	1.7000000000000002
137	138	1.9000000000000001	1.7000000000000002
138	139	1.9000000000000001	1.7000000000000002
139	140	1.9000000000000001	1.7000000000000002
140	141	1.9000000000000001	1.7000000000000002
141	142	1.9000000000000001	1.7000000000000002
142	143	1.9000000000000001	1.7000000000000002
143	144	1.9000000000000001	1.7000000000000002
144	145	1.9000000000000001	1.7000000000000002
145	146	1.9000000000000001	1.7000000000000002
146	147	1.9000000000000001	1.7000000000000002
147	148	1.9000000000000001	1.7000000000000002
148	149	1.9000000000000001	1.7000000000000002
149	150	1.9000000000000001	1.7000000000000002
150	151	1.9000000000000001	1.7000000000000002
151	152	1.9000000000000001	1.7000000000000002
152	153	1.9000000000000001	1.7000000000000002
153	154	1.9000000000000001	1.7000000000000002
154	155	1.9000000000000001	1.7000000000000002
155	156	1.9000000000000001	1.7000000000000002
156	157	1.9000000000000001	1.7000000000000002
157	158	1.9000000000000001	1.7000000000000002
158	159	1.9000000000000001	1.7000000000000002
159	160	1.9000000000000001	1.7000000000000002
160	161	1.9000000000000001	1.7000000000000002
161	162	1.9000000000000001	1.7000000000000002
162	163	1.9000000000000001	1.7000000000000002
163	164	1.9000000000000001	1.7000000000000002
164	165	1.9000000000000001	1.7000000000000002
165	166	1.9000000000000001	1.7000000000000002
166	167	1.9000000000000001	1.7000000000000002
167	168	1.9000000000000001	1.7000000000000002
168	169	1.9000000000000001	1.7000000000000002
169	170	1.9000000000000001	1.7000000000000002
170	171	1.9000000000000001	1.7000000000000002
171	172	1.9000000000000001	1.7000000000000002
172	173	1.9000000000000001	1.7000000000000002
173	174	1.9000000000000001	1.7000000000000002
174	175	1.9000000000000001	1.7000000000000002
175	176	1.9000000000000001	1.7000000000000002
176	177	1.9000000000000001	1.7000000000000002
177	178	1.9000000000000001	1.7000000000000002
178	179	1.9000000000000001	1.7000000000000002
179	180	1.9000000000000001	1.7000000000000002
180	181	1.9000000000000001	1.7000000000000002
181	182	1.9000000000000001	1.7000000000000002
182	183	1.9000000000000001	1.7000000000000002
183	184	1.9000000000000001	1.7000000000000002
184	185	1.9000000000000001	1.7000000000000002
185	186	1.9000000000000001	1.7000000000000002
186	187	1.9000000000000001	1.7000000000000002
187	188	1.9000000000000001	1.7000000000000002
188	189	1.9000000000000001	1.7000000000000002
189	190	1.9000000000000001	1.7000000000000002
190	191	1.9000000000000001	1.7000000000000002
191	192	1.9000000000000001	1.7000000000000002
192	193	1.9000000000000001	1.7000000000000002
193	194	1.9000000000000001	1.7000000000000002
194	195	1.9000000000000001	1.7000000000000002
195	196	1.9000000000000001	1.7000000000000002
196	197	1.9000000000000001	1.7000000000000002
197	198	1.9000000000000001	1.7000000000000002
198	199	1.9000000000000001	1.7000000000000002
199	200	1.9000000000000001	1.7000000000000002
200	201	1.9000000000000001	1.7000000000000002
201	202	1.9000000000000001	1.7000000000000002
202	203	1.9000000000000001	1.7000000000000002
203	204	1.9000000000000001	1.7000000000000002
204	205	1.9000000000000001	1.7000000000000002
205	206	1.9000000000000001	1.7000000000000002
206	207	1.9000000000000001	1.7000000000000002
207	208	1.9000000000000001	1.7000000000000002
208	209	1.9000000000000001	1.7000000000000002
209	210	1.9000000000000001	1.7000000000000002
210	211	1.9000000000000001	1.7000000000000002
211	212	1.9000000000000001	1.7000000000000002
212	213	1.9000000000000001	1.7000000000000002
213	214	1.9000000000000001	1.7000000000000002
214	215	1.9000000000000001	1.7000000000000002
215	216	1.9000000000000001	1.7000000000000002
216	217	1.9000000000000001	1.7000000000000002
217	218	1.9000000000000001	1.7000000000000002
218	219	1.9000000000000001	1.7000000000000002
219	220	1.9000000000000001	1.7000000000000002
220	221	1.9000000000000001	1.7000000000000002
221	222	1.9000000000000001	1.7000000000000002
222	223	1.9000000000000001	1.7000000000000002
223	224	1.9000000000000001	1.7000000000000002
224	225	1.9000000000000001	1.7000000000000002
225	226	1.9000000000000001	1.7000000000000002
226	227	1.9000000000000001	1.7000000000000002
227	228	1.9000000000000001	1.7000000000000002
228	229	1.9000000000000001	1.7000000000000002
229	230	1.9000000000000001	1.7000000000000002
230	231	1.9000000000000001	1.7000000000000002
231	232	1.9000000000000001	1.7000000000000002
232	233	1.9000000000000001	1.7000000000000002
233	234	1.9000000000000001	1.7000000000000002
234	235	1.9000000000000001	1.7000000000000002
235	236	1.9000000000000001	1.7000000000000002
236	237	1.9000000000000001	1.7000000000000002
237	238	1.9000000000000001	1.7000000000000002
238	239	1.9000000000000001	1.7000000000000002
239	240	1.9000000000000001	1.7000000000000002
240	241	1.9000000000000001	1.7000000000000002
241	242	1.9000000000000001	1.7000000000000002
242	243	1.9000000000000001	1.7000000000000002
243	244	1.9000000000000001	1.7000000000000002
244	245	1.9000000000000001	1.7000000000000002
245	246	1.9000000000000001	1.7000000000000002
246	247	1.9000000000000001	1.7000000000000002
247	248	1.9000000000000001	1.7000000000000002
248	249	1.9000000000000001	1.7000000000000002
249	250	1.9000000000000001	1.7000000000000002
250	251	1.9000000000000001	1.7000000000000002
251	252	1.9000000000000001	1.7000000000000002
252	253	1.9000000000000001	1.7000000000000002
253	254	1.9000000000000001	1.7000000000000002
254	255	1.9000000000000001	1.7000000000000002
255	256	1.9000000000000001	1.7000000000000002
256	257	1.9000000000000001	1.7000000000000002
257	258	1.9000000000000001	1.7000000000000002
258	259	1.9000000000000001	1.7000000000000002
259	260	1.9000000000000001	1.7000000000000002
260	261	1.9000000000000001	1.7000000000000002
261	262	1.9000000000000001	1.7000000000000002
262	263	1.9000000000000001	1.7000000000000002
263	264	1.9000000000000001	1.7000000000000002
264	265	1.9000000000000001	1.7000000000000002
265	266	1.9000000000000001	1.7000000000000002
266	267	1.9000000000000001	1.7000000000000002
267	268	1.9000000000000001	1.7000000000000002
268	269	1.9000000000000001	1.7000000000000002
269	270	1.9000000000000001	1.7000000000000002
270	271	1.9000000000000001	1.7000000000000002
271	272	1.9000000000000001	1.7000000000000002
272	273	1.9000000000000001	1.7000000000000002
273	274	1.9000000000000001	1.7000000000000002
274	275	1.9000000000000001	1.7000000000000002
275	276	1.9000000000000001	1.7000000000000002
276	277	1.9000000000000001	1.7000000000000002
277	278	1.9000000000000001	1.7000000000000002
278	279	1.9000000000000001	1.7000000000000002
279	280	1.9000000000000001	1.7000000000000002
280	281	1.9000000000000001	1.7000000000000002
281	282	1.9000000000000001	1.7000000000000002
282	283	1.9000000000000001	1.7000000000000002
283	284	1.9000000000000001	1.7000000000000002
284	285	1.9000000000000001	1.7000000000000002
285	286	1.9000000000000001	1.7000000000000002
286	287	1.9000000000000001	1.7000000000000002
287	288	1.9000000000000001	1.7000000000000002
288	289	1.9000000000000001	1.7000000000000002
289	290	1.9000000000000001	1.7000000000000002
290	291	1.9000000000000001	1.7000000000000002
291	292	1.9000000000000001	1.7000000000000002
292	293	1.9000000000000001	1.7000000000000002
293	294	1.9000000000000001	1.7000000000000002
294	295	1.9000000000000001	1.7000000000000002
295	296	1.9000000000000001	1.7000000000000002
296	297	1.9000000000000001	1.7000000000000002
297	298	1.9000000000000001	1.7000000000000002
298	299	1.9000000000000001	1.7000000000000002
299	300	1.9000000000000001	1.7000000000000002
300	301	1.9000000000000001	1.7000000000000002
301	302	1.9000000000000001	1.7000000000000002
302	303	1.9000000000000001	1.7000000000000002
303	304	1.9000000000000001	1.7000000000000002
304	305	1.9000000000000001	1.7000000000000002
305	306	1.9000000000000001	1.7000000000000002
306	307	1.9000000000000001	1.7000000000000002
307	308	1.9000000000000001	1.7000000000000002
308	309	1.9000000000000001	1.7000000000000002
309	310	1.9000000000000001	1.7000000000000002
310	311	1.9000000000000001	1.7000000000000002
311	312	1.9000000000000001	1.7000000000000002
312	313	1.9000000000000001	1.7000000000000002
313	314	1.9000000000000001	1.7000000000000002
314	315	1.9000000000000001	1.7000000000000002
315	316	1.9000000000000001	1.7000000000000002
316	317	1.9000000000000001	1.7000000000000002
317	318	1.9000000000000001	1.7000000000000002
318	319	1.9000000000000001	1.7000000000000002
319	320	1.9000000000000001	1.7000000000000002
320	321	1.9000000000000001	1.7000000000000002
321	322	1.9000000000000001	1.7000000000000002
322	323	1.9000000000000001	1.7000000000000002
323	324	1.9000000000000001	1.7000000000000002
324	325	1.9000000000000001	1.7000000000000002
325	326	1.9000000000000001	1.7000000000000002
326	327	1.9000000000000001	1.7000000000000002
327	328	1.9000000000000001	1.7000000000000002
328	329	1.9000000000000001	1.7000000000000002
329	330	1.9000000000000001	1.7000000000000002
330	331	1.9000000000000001	1.7000000000000002
331	332	1.9000000000000001	1.7000000000000002
332	333	1.9000000000000001	1.7000000000000002
333	334	1.9000000000000001	1.7000000000000002
334	335	1.9000000000000001	1.7000000000000002
335	336	1.9000000000000001	1.7000000000000002
336	337	1.9000000000000001	1.7000000000000002
337	338	1.9000000000000001	1.7000000000000002
338	339	1.9000000000000001	1.7000000000000002
339	340	1.9000000000000001	1.7000000000000002
340	341	1.9000000000000001	1.7000000000000002
341	342	1.9000000000000001	1.7000000000000002
342	343	1.9000000000000001	1.7000000000000002
343	344	1.9000000000000001	1.7000000000000002
344	345	1.9000000000000001	1.7000000000000002
345	346	1.9000000000000001	1.7000000000000002
346	347	1.9000000000000001	1.7000000000000002
347	348	1.9000000000000001	1.7000000000000002
348	349	1.9000000000000001	1.7000000000000002
349	350	1.9000000000000001	1.7000000000000002
350	351	1.9000000000000001	1.7000000000000002
351	352	1.9000000000000001	1.7000000000000002
352	353	1.9000000000000001	1.7000000000000002
353	354	1.9000000000000001	1.7000000000000002
354	355	1.9000000000000001	1.7000000000000002
355	356	1.9000000000000001	1.7000000000000002
356	357	1.9000000000000001	1.7000000000000002
357	358	1.9000000000000001	1.7000000000000002
358	359	1.9000000000000001	1.7000000000000002
359	360	1.9000000000000001	1.7000000000000002
360	361	1.9000000000000001	1.7000000000000002
361	362	1.9000000000000001	1.7000000000000002
362	363	1.9000000000000001	1.7000000000000002
363	364	1.9000000000000001	1.7000000000000002
364	365	1.9000000000000001	1.7000000000000002
365	366	1.9000000000000001	1.7000000000000002
366	367	1.9000000000000001	1.7000000000000002
367	368	1.9000000000000001	1.7000000000000002
368	369	1.9000000000000001	1.7000000000000002
369	370	1.9000000000000001	1.7000000000000002
370	371	1.9000000000000001	1.7000000000000002
371	372	1.9000000000000001	1.7000000000000002
372	373	1.9000000000000001	1.7000000000000002
373	374	1.9000000000000001	1.7000000000000002
374	375	1.9000000000000001	1.7000000000000002
375	376	1.9000000000000001	1.7000000000000002
376	377	1.9000000000000001	1.7000000000000002
377	378	1.9000000000000001	1.7000000000000002
378	379	1.9000000000000001	1.7000000000000002
379	380	1.9000000000000001	1.7000000000000002
380	381	1.9000000000000001	1.7000000000000002
381	382	1.9000000000000001	1.7000000000000002
382	383	1.9000000000000001	1.7000000000000002
383	384	1.9000000000000001	1.7000000000000002
384	385	1.9000000000000001	1.7000000000000002
385	386	1.9000000000000001	1.7000000000000002
386	387	1.9000000000000001	1.7000000000000002
387	388	1.9000000000000001	1.7000000000000002
388	389	1.9000000000000001	1.7000000000000002
389	390	1.9000000000000001	1.7000000000000002
390	391	1.9000000000000001	1.7000000000000002
391	392	1.9000000000000001	1.7000000000000002
392	393	1.9000000000000001	1.7000000000000002
393	394	1.9000000000000001	1.7000000000000002
394	395	1.9000000000000001	1.7000000000000002
395	396	1.9000000000000001	1.7000000000000002
396	397	1.9000000000000001	1.7000000000000002
397	398	1.9000000000000001	1.7000000000000002
398	399	1.9000000000000001	1.7000000000000002
399	400	1.9000000000000001	1.7000000000000002
400	401	1.9000000000000001	1.7000000000000002
401	402	1.9000000000000001	1.7000000000000002
402	403	1.9000000000000001	1.7000000000000002
403	404	1.9000000000000001	1.7000000000000002
404	405	1.9000000000000001	1.7000000000000002
405	406	1.9000000000000001	1.7000000000000002
406	407	1.9000000000000001	1.7000000000000002
407	408	1.9000000000000001	1.7000000000000002
408	409	1.9000000000000001	1.7000000000000002
409	410	1.9000000000000001	1.7000000000000002
410	411	1.9000000000000001	1.7000000000000002
411	412	1.9000000000000001	1.7000000000000002
412	413	1.9000000000000001	1.7000000000000002
413	414	1.9000000000000001	1.7000000000000002
414	415	1.9000000000000001	1.7000000000000002
415	416	1.9000000000000001	1.7000000000000002
416	417	1.9000000000000001	1.7000000000000002
417	418	1.9000000000000001	1.7000000000000002
418	419	1.9000000000000001	1.7000000000000002
419	420	1.9000000000000001	1.7000000000000002
420	421	1.9000000000000001	1.7000000000000002
421	422	1.9000000000000001	1.7000000000000002
422	423	1.9000000000000001	1.7000000000000002
423	424	1.9000000000000001	1.7000000000000002
424	425	1.9000000000000001	1.7000000000000002
425	426	1.9000000000000001	1.7000000000000002
426	427	1.9000000000000001	1.7000000000000002
427	428	1.9000000000000001	1.7000000000000002
428	429	1.9000000000000001	1.7000000000000002
429	430	1.9000000000000001	1.7000000000000002
430	431	1.9000000000000001	1.7000000000000002
431	432	1.9000000000000001	1.7000000000000002
432	433	1.9000000000000001	1.7000000000000002
433	434	1.9000000000000001	1.7000000000000002
434	435	1.9000000000000001	1.7000000000000002
435	436	1.9000000000000001	1.7000000000000002
436	437	1.9000000000000001	1.7000000000000002
437	438	1.9000000000000001	1.7000000000000002
438	439	1.9000000000000001	1.7000000000000002
439	440	1.9000000000000001	1.7000000000000002
440	441	1.9000000000000001	1.7000000000000002
441	442	1.9000000000000001	1.7000000000000002
442	443	1.9000000000000001	1.7000000000000002
443	444	1.9000000000000001	1.7000000000000002
444	445	1.9000000000000001	1.7000000000000002
445	446	1.9000000000000001	1.7000000000000002
446	447	1.9000000000000001	1.7000000000000002
447	448	1.9000000000000001	1.7000000000000002
448	449	1.9000000000000001	1.7000000000000002
449	450	1.9000000000000001	1.7000000000000002
450	451	1.9000000000000001	1.7000000000000002
451	452	1.9000000000000001	1.7000000000000002
452	453	1.9000000000000001	1.7000000000000002
453	454	1.9000000000000001	1.7000000000000002
454	455	1.9000000000000001	1.7000000000000002
455	456	1.9000000000000001	1.7000000000000002
456	457	1.9000000000000001	1.7000000000000002
457	458	1.9000000000000001	1.7000000000000002
458	459	1.9000000000000001	1.7000000000000002
459	460	1.9000000000000001	1.7000000000000002
460	461	1.9000000000000001	1.7000000000000002
461	462	1.9000000000000001	1.7000000000000002
462	463	1.9000000000000001	1.7000000000000002
463	464	1.9000000000000001	1.7000000000000002
464	465	1.9000000000000001	1.7000000000000002
465	466	1.9000000000000001	1.7000000000000002
466	467	1.9000000000000001	1.7000000000000002
467	468	1.9000000000000001	1.7000000000000002
468	469	1.9000000000000001	1.7000000000000002
469	470	1.9000000000000001	1.7000000000000002
470	471	1.9000000000000001	1.7000000000000002
471	472	1.9000000000000001	1.7000000000000002
472	473	1.9000000000000001	1.7000000000000002
473	474	1.9000000000000001	1.7000000000000002
474	475	1.9000000000000001	1.7000000000000002
475	476	1.9000000000000001	1.7000000000000002
476	477	1.9000000000000001	1.7000000000000002
477	478	1.9000000000000001	1.7000000000000002
478	479	1.9000000000000001	1.7000000000000002
479	480	1.9000000000000001	1.7000000000000002
480	481	1.9000000000000001	1.7000000000000002
481	482	1.9000000000000001	1.7000000000000002
482	483	1.9000000000000001	1.7000000000000002
483	484	1.9000000000000001	1.7000000000000002
484	485	1.9000000000000001	1.7000000000000002
485	486	1.9000000000000001	1.7000000000000002
486	487	1.9000000000000001	1.7000000000000002
487	488	1.9000000000000001	1.7000000000000002
488	489	1.9000000000000001	1.7000000000000002
489	490	1.9000000000000001	1.7000000000000002
490	491	1.9000000000000001	1.7000000000000002
491	492	1.9000000000000001	1.7000000000000002
492	493	1.9000000000000001	1.7000000000000002
493	494	1.9000000000000001	1.7000000000000002
494	495	1.9000000000000001	1.7000000000000002
495	496	1.9000000000000001	1.7000000000000002
496	497	1.9000000000000001	1.7000000000000002
497	498	1.9000000000000001	1.7000000000000002
498	499	1.9000000000000001	1.7000000000000002
499	500	1.9000000000000001	1.7000000000000002
500	501	1.9000000000000001	1.7000000000000002
501	502	1.9000000000000001	1.7000000000000002
502	503	1.9000000000000001	1.7000000000000002
503	504	1.9000000000000001	1.7000000000000002
504	505	1.9000000000000001	1.7000000000000002
505	506	1.9000000000000001	1.7000000000000002
506	507	1.9000000000000001	1.7000000000000002
507	508	1.9000000000000001	1.7000000000000002
508	509	1.9000000000000001	1.7000000000000002
509	510	1.9000000000000001	1.7000000000000002
510	511	1.9000000000000001	1.7000000000000002
511	512	1.9000000000000001	1.7000000000000002
512	513	1.9000000000000001	1.7000000000000002
513	514	1.9000000000000001	1.7000000000000002
514	515	1.9000000000000001	1.7000000000000002
515	516	1.9000000000000001	1.7000000000000002
516	517	1.9000000000000001	1.7000000000000002
517	518	1.9000000000000001	1.7000000000000002
518	519	1.9000000000000001	1.7000000000000002
519	520	1.9000000000000001	1.7000000000000002
520	521	1.9000000000000001	1.7000000000000002
521	522	1.9000000000000001	1.7000000000000002
522	523	1.9000000000000001	1.7000000000000002
523	524	1.9000000000000001	1.7000000000000002
524	525	1.9000000000000001	1.7000000000000002
525	526	1.9000000000000001	1.7000000000000002
526	527	1.9000000000000001	1.7000000000000002
527	528	1.9000000000000001	1.7000000000000002
528	529	1.9000000000000001	1.7000000000000002
529	530	1.9000000000000001	1.7000000000000002
530	531	1.9000000000000001	1.7000000000000002
531	532	1.9000000000000001	1.7000000000000002
532	533	1.9000000000000001	1.7000000000000002
533	534	1.9000000000000001	1.7000000000000002
534	535	1.9000000000000001	1.7000000000000002
535	536	1.9000000000000001	1.7000000000000002
536	537	1.9000000000000001	1.7000000000000002
537	538	1.9000000000000001	1.7000000000000002
538	539	1.9000000000000001	1.7000000000000002
539	540	1.9000000000000001	1.7000000000000002
540	541	1.9000000000000001	1.7000000000000002
541	542	1.9000000000000001	1.7000000000000002
542	543	1.9000000000000001	1.7000000000000002
543	544	1.9000000000000001	1.7000000000000002
544	545	1.9000000000000001	1.7000000000000002
545	546	1.9000000000000001	1.7000000000000002
546	547	1.9000000000000001	1.7000000000000002
547	548	1.9000000000000001	1.7000000000000002
548	549	1.9000000000000001	1.7000000000000002
549	550	1.9000000000000001	1.7000000000000002
550	551	1.9000000000000001	1.7000000000000002
551	552	1.9000000000000001	1.7000000000000002
552	553	1.9000000000000001	1.7000000000000002
553	554	1.9000000000000001	1.7000000000000002
554	555	1.9000000000000001	1.7000000000000002
555	556	1.9000000000000001	1.7000000000000002
556	557	1.9000000000000001	1.7000000000000002
557	558	1.9000000000000001	1.7000000000000002
558	559	1.9000000000000001	1.7000000000000002
559	560	1.9000000000000001	1.7000000000000002
560	561	1.9000000000000001	1.7000000000000002
561	562	1.9000000000000001	1.7000000000000002
562	563	1.9000000000000001	1.7000000000000002
563	564	1.9000000000000001	1.7000000000000002
564	565	1.9000000000000001	1.7000000000000002
565	566	1.9000000000000001	1.7000000000000002
566	567	1.9000000000000001	1.7000000000000002
567	568	1.9000000000000001	1.7000000000000002
568	569	1.9000000000000001	1.7000000000000002
569	570	1.9000000000000001	1.7000000000000002
570	571	1.9000000000000001	1.7000000000000002
571	572	1.9000000000000001	1.7000000000000002
572	573	1.9000000000000001	1.7000000000000002
573	574	1.9000000000000001	1.7000000000000002
574	575	1.9000000000000001	1.7000000000000002
575	576	1.9000000000000001	1.7000000000000002
576	577	1.9000000000000001	1.7000000000000002
577	578	1.9000000000000001	1.7000000000000002
578	579	1.9000000000000001	1.7000000000000002
579	580	1.9000000000000001	1.7000000000000002
580	581	1.9000000000000001	1.7000000000000002
581	582	1.9000000000000001	1.7000000000000002
582	583	1.9000000000000001	1.7000000000000002
583	584	1.9000000000000001	1.7000000000000002
584	585	1.9000000000000001	1.7000000000000002
585	586	1.9000000000000001	1.7000000000000002
586	587	1.9000000000000001	1.7000000000000002
587	588	1.9000000000000001	1.7000000000000002
588	589	1.9000000000000001	1.7000000000000002
589	590	1.9000000000000001	1.7000000000000002
590	591	1.9000000000000001	1.7000000000000002
591	592	1.9000000000000001	1.7000000000000002
592	593	1.9000000000000001	1.7000000000000002
593	594	1.9000000000000001	1.7000000000000002
594	595	1.9000000000000001	1.7000000000000002
595	596	1.9000000000000001	1.7000000000000002
596	597	1.9000000000000001	1.7000000000000002
597	598	1.9000000000000001	1.7000000000000002
598	599	1.9000000000000001	1.7000000000000002
599	600	1.9000000000000001	1.7000000000000002
600	601	1.9000000000000001	1.7000000000000002
601	602	1.9000000000000001	1.7000000000000002
602	603	1.9000000000000001	1.7000000000000002
603	604	1.9000000000000001	1.7000000000000002
604	605	1.9000000000000001	1.7000000000000002
605	606	1.9000000000000001	1.7000000000000002
606	607	1.9000000000000001	1.7000000000000002
607	608	1.9000000000000001	1.7000000000000002
608	609	1.9000000000000001	1.7000000000000002
609	610	1.9000000000000001	1.7000000000000002
610	611	1.9000000000000001	1.7000000000000002
611	612	1.9000000000000001	1.7000000000000002
612	613	1.9000000000000001	1.7000000000000002
613	614	1.9000000000000001	1.7000000000000002
614	615	1.9000000000000001	1.7000000000000002
615	616	1.9000000000000001	1.7000000000000002
616	617	1.9000000000000001	1.7000000000000002
617	618	1.9000000000000001	1.7000000000000002
618	619	1.9000000000000001	1.7000000000000002
619	620	1.9000000000000001	1.7000000000000002
620	621	1.9000000000000001	1.7000000000000002
621	622	1.9000000000000001	1.7000000000000002
622	623	1.9000000000000001	1.7000000000000002
623	624	1.9000000000000001	1.7000000000000002
624	625	1.9000000000000001	1.7000000000000002
625	626	1.9000000000000001	1.7000000000000002
626	627	1.9000000000000001	1.7000000000000002
627	628	1.9000000000000001	1.7000000000000002
628	629	1.9000000000000001	1.7000000000000002
629	630	1.9000000000000001	1.7000000000000002
630	631	1.9000000000000001	1.7000000000000002
631	632	1.9000000000000001	1.7000000000000002
632	633	1.9000000000000001	1.7000000000000002
633	634	1.9000000000000001	1.7000000000000002
634	635	1.9000000000000001	1.7000000000000002
635	636	1.9000000000000001	1.7000000000000002
636	637	1.9000000000000001	1.7000000000000002
637	638	1.9000000000000001	1.7000000000000002
638	639	1.9000000000000001	1.7000000000000002
639	640	1.9000000000000001	1.7000000000000002
640	641	1.9000000000000001	1.7000000000000002
641	642	1.9000000000000001	1.7000000000000002
642	643	1.9000000000000001	1.7000000000000002
643	644	1.9000000000000001	1.7000000000000002
644	645	1.9000000000000001	1.7000000000000002
645	646	1.9000000000000001	1.7000000000000002
646	647	1.9000000000000001	1.7000000000000002
647	648	1.9000000000000001	1.7000000000000002
648	649	1.9000000000000001	1.7000000000000002
649	650	1.9000000000000001	1.7000000000000002
650	651	1.9000000000000001	1.7000000000000002
651	652	1.9000000000000001	1.7000000000000002
652	653	1.9000000000000001	1.7000000000000002
653	654	1.9000000000000001	1.7000000000000002
654	655	1.9000000000000001	1.7000000000000002
655	656	1.9000000000000001	1.7000000000000002
656	657	1.9000000000000001	1.7000000000000002
657	658	1.9000000000000001	1.7000000000000002
658	659	1.9000000000000001	1.7000000000000002
659	660	1.9000000000000001	1.7000000000000002
660	661	1.9000000000000001	1.7000000000000002
661	662	1.9000000000000001	1.7000000000000002
662	663	1.9000000000000001	1.7000000000000002
663	664	1.9000000000000001	1.7000000000000002
664	665	1.9000000000000001	1.7000000000000002
665	666	1.9000000000000001	1.7000000000000002
666	667	1.9000000000000001	1.7000000000000002
667	668	1.9000000000000001	1.7000000000000002
668	669	1.9000000000000001	1.7000000000000002
669	670	1.9000000000000001	1.7000000000000002
670	671	1.9000000000000001	1.7000000000000002
671	672	1.9000000000000001	1.7000000000000002
672	673	1.9000000000000001	1.7000000000000002
673	674	1.9000000000000001	1.7000000000000002
674	675	1.9000000000000001	1.7000000000000002
675	676	1.9000000000000001	1.7000000000000002
676	677	1.9000000000000001	1.7000000000000002
677	678	1.9000000000000001	1.7000000000000002
678	679	1.9000000000000001	1.7000000000000002
679	680	1.9000000000000001	1.7000000000000002
680	681	1.9000000000000001	1.7000000000000002
681	682	1.9000000000000001	1.7000000000000002
682	683	1.9000000000000001	1.7000000000000002
683	684	1.9000000000000001	1.7000000000000002
684	685	1.9000000000000001	1.7000000000000002
685	686	1.9000000000000001	1.7000000000000002
686	687	1.9000000000000001	1.7000000000000002
687	688	1.9000000000000001	1.7000000000000002
688	689	1.9000000000000001	1.7000000000000002
689	690	1.9000000000000001	1.7000000000000002
690	691	1.9000000000000001	1.7000000000000002
691	692	1.9000000000000001	1.7000000000000002
692	693	1.9000000000000001	1.7000000000000002
693	694	1.9000000000000001	1.7000000000000002
694	695	1.9000000000000001	1.7000000000000002
695	696	1.9000000000000001	1.7000000000000002
696	697	1.9000000000000001	1.7000000000000002
697	698	1.9000000000000001	1.7000000000000002
698	699	1.9000000000000001	1.7000000000000002
699	700	1.9000000000000001	1.7000000000000002
700	701	1.9000000000000001	1.7000000000000002
701	702	1.9000000000000001	1.7000000000000002
702	703	1.9000000000000001	1.7000000000000002
703	704	1.9000000000000001	1.7000000000000002
704	705	1.9000000000000001	1.7000000000000002
705	706	1.9000000000000001	1.7000000000000002
706	707	1.9000000000000001	1.7000000000000002
707	708	1.9000000000000001	1.7000000000000002
708	709	1.9000000000000001	1.7000000000000002
709	710	1.9000000000000001	1.7000000000000002
710	711	1.9000000000000001	1.7000000000000002
711	712	1.9000000000000001	1.7000000000000002
712	713	1.9000000000000001	1.7000000000000002
713	714	1.9000000000000001	1.7000000000000002
714	715	1.9000000000000001	1.7000000000000002
715	716	1.9000000000000001	1.7000000000000002
716	717	1.9000000000000001	1.7000000000000002
717	718	1.9000000000000001	1.7000000000000002
718	719	1.9000000000000001	1.7000000000000002
719	720	1.9000000000000001	1.7000000000000002
720	721	1.9000000000000001	1.7000000000000002
721	722	1.9000000000000001	1.7000000000000002
722	723	1.9000000000000001	1.7000000000000002
723	724	1.9000000000000001	1.7000000000000002
724	725	1.9000000000000001	1.7000000000000002
725	726	1.9000000000000001	1.7000000000000002
726	727	1.9000000000000001	1.7000000000000002
727	728	1.9000000000000001	1.7000000000000002
728	729	1.9000000000000001	1.7000000000000002
729	730	1.9000000000000001	1.7000000000000002
730	731	1.9000000000000001	1.7000000000000002
731	732	1.9000000000000001	1.7000000000000002
732	733	1.9000000000000001	1.7000000000000002
733	734	1.9000000000000001	1.7000000000000002
734	735	1.9000000000000001	1.7000000000000002
735	736	1.9000000000000001	1.7000000000000002
736	737	1.9000000000000001	1.7000000000000002
737	738	1.9000000000000001	1.7000000000000002
738	739	1.9000000000000001	1.7000000000000002
739	740	1.9000000000000001	1.7000000000000002
740	741	1.9000000000000001	1.7000000000000002
741	742	1.9000000000000001	1.7000000000000002
742	743	1.9000000000000001	1.7000000000000002
743	744	1.9000000000000001	1.7000000000000002
744	745	1.9000000000000001	1.7000000000000002
745	746	1.9000000000000001	1.7000000000000002
746	747	1.9000000000000001	1.7000000000000002
747	748	1.9000000000000001	1.7000000000000002
748	749	1.9000000000000001	1.7000000000000002
749	750	1.9000000000000001	1.7000000000000002
750	751	1.9000000000000001	1.7000000000000002
751	752	1.9000000000000001	1.7000000000000002
752	753	1.9000000000000001	1.7000000000000002
753	754	1.9000000000000001	1.7000000000000002
754	755	1.9000000000000001	1.7000000000000002
755	756	1.9000000000000001	1.7000000000000002
756	757	1.9000000000000001	1.7000000000000002
757	758	1.9000000000000001	1.7000000000000002
758	759	1.9000000000000001	1.7000000000000002
759	760	1.9000000000000001	1.7000000000000002
760	761	1.9000000000000001	1.7000000000000002
761	762	1.9000000000000001	1.7000000000000002
762	763	1.9000000000000001	1.7000000000000002
763	764	1.9000000000000001	1.7000000000000002
764	765	1.9000000000000001	1.7000000000000002
765	766	1.9000000000000001	1.7000000000000002
766	767	1.9000000000000001	1.7000000000000002
767	768	1.9000000000000001	1.7000000000000002
768	769	1.9000000000000001	1.7000000000000002
769	770	1.9000000000000001	1.7000000000000002
770	771	1.9000000000000001	1.7000000000000002
771	772	1.9000000000000001	1.7000000000000002
772	773	1.9000000000000001	1.7000000000000002
773	774	1.9000000000000001	1.7000000000000002
774	775	1.9000000000000001	1.7000000000000002
775	776	1.9000000000000001	1.7000000000000002
776	777	1.9000000000000001	1.7000000000000002
777	778	1.9000000000000001	1.7000000000000002
778	779	1.9000000000000001	1.7000000000000002
779	780	1.9000000000000001	1.7000000000000002
780	781	1.9000000000000001	1.7000000000000002
781	782	1.9000000000000001	1.7000000000000002
782	783	1.9000000000000001	1.7000000000000002
783	784	1.9000000000000001	1.7000000000000002
784	785	1.9000000000000001	1.7000000000000002
785	786	1.9000000000000001	1.7000000000000002
786	787	1.9000000000000001	1.7000000000000002
787	788	1.9000000000000001	1.7000000000000002
788	789	1.9000000000000001	1.7000000000000002
789	790	1.9000000000000001	1.7000000000000002
790	791	1.9000000000000001	1.7000000000000002
791	792	1.9000000000000001	1.7000000000000002
792	793	1.9000000000000001	1.7000000000000002
793	794	1.9000000000000001	1.7000000000000002
794	795	1.9000000000000001	1.7000000000000002
795	796	1.9000000000000001	1.7000000000000002
796	797	1.9000000000000001	1.7000000000000002
797	798	1.9000000000000001	1.7000000000000002
798	799	1.9000000000000001	1.7000000000000002
799	800	1.9000000000000001	1.7000000000000002
800	801	1.9000000000000001	1.7000000000000002
801	802	1.9000000000000001	1.7000000000000002
802	803	1.9000000000000001	1.7000000000000002
803	804	1.9000000000000001	1.7000000000000002
804	805	1.9000000000000001	1.7000000000000002
805	806	1.9000000000000001	1.7000000000000002
806	807	1.9000000000000001	1.7000000000000002
807	808	1.9000000000000001	1.7000000000000002
808	809	1.9000000000000001	1.7000000000000002
809	810	1.9000000000000001	1.7000000000000002
810	811	1.9000000000000001	1.7000000000000002
811	812	1.9000000000000001	1.7000000000000002
812	813	1.9000000000000001	1.7000000000000002
813	814	1.9000000000000001	1.7000000000000002
814	815	1.9000000000000001	1.7000000000000002
815	816	1.9000000000000001	1.7000000000000002
816	817	1.9000000000000001	1.7000000000000002
817	818	1.9000000000000001	1.7000000000000002
818	819	1.9000000000000001	1.7000000000000002
819	820	1.9000000000000001	1.7000000000000002
820	821	1.9000000000000001	1.7000000000000002
821	822	1.9000000000000001	1.7000000000000002
822	823	1.9000000000000001	1.7000000000000002
823	824	1.9000000000000001	1.7000000000000002
824	825	1.9000000000000001	1.7000000000000002
825	826	1.9000000000000001	1.7000000000000002
826	827	1.9000000000000001	1.7000000000000002
827	828	1.9000000000000001	1.7000000000000002
828	829	1.9000000000000001	1.7000000000000002
829	830	1.9000000000000001	1.7000000000000002
830	831	1.9000000000000001	1.7000000000000002
831	832	1.9000000000000001	1.7000000000000002
832	833	1.9000000000000001	1.7000000000000002
833	834	1.9000000000000001	1.7000000000000002
834	835	1.9000000000000001	1.7000000000000002
835	836	1.9000000000000001	1.7000000000000002
836	837	1.9000000000000001	1.7000000000000002
837	838	1.9000000000000001	1.7000000000000002
838	839	1.9000000000000001	1.7000000000000002
839	840	1.9000000000000001	1.7000000000000002
840	841	1.9000000000000001	1.7000000000000002
841	842	1.9000000000000001	1.7000000000000002
842	843	1.9000000000000001	1.7000000000000002
843	844	1.9000000000000001	1.7000000000000002
844	845	1.9000000000000001	1.7000000000000002
845	846	1.9000000000000001	1.7000000000000002
846	847	1.9000000000000001	1.7000000000000002
847	848	1.9000000000000001	1.7000000000000002
848	849	1.9000000000000001	1.7000000000000002
849	850	1.9000000000000001	1.7000000000000002
850	851	1.9000000000000001	1.7000000000000002
851	852	1.9000000000000001	1.7000000000000002
852	853	1.9000000000000001	1.7000000000000002
853	854	1.9000000000000001	1.7000000000000002
854	855	1.9000000000000001	1.7000000000000002
855	856	1.9000000000000001	1.7000000000000002
856	857	1.9000000000000001	1.7000000000000002
857	858	1.9000000000000001	1.7000000000000002
858	859	1.9000000000000001	1.7000000000000002
859	860	1.9000000000000001	1.7000000000000002
860	861	1.9000000000000001	1.7000000000000002
861	862	1.9000000000000001	1.7000000000000002
862	863	1.9000000000000001	1.7000000000000002
863	864	1.9000000000000001	1.7000000000000002
864	865	1.9000000000000001	1.7000000000000002
865	866	1.9000000000000001	1.7000000000000002
866	867	1.9000000000000001	1.7000000000000002
867	868	1.9000000000000001	1.7000000000000002
868	869	1.9000000000000001	1.7000000000000002
869	870	1.9000000000000001	1.7000000000000002
870	871	1.9000000000000001	1.7000000000000002
871	872	1.9000000000000001	1.7000000000000002
872	873	1.9000000000000001	1.7000000000000002
873	874	1.9000000000000001	1.7000000000000002
874	875	1.9000000000000001	1.7000000000000002
875	876	1.9000000000000001	1.7000000000000002
876	877	1.9000000000000001	1.7000000000000002
877	878	1.9000000000000001	1.7000000000000002
878	879	1.9000000000000001	1.7000000000000002
879	880	1.9000000000000001	1.7000000000000002
880	881	1.9000000000000001	1.7000000000000002
881	882	1.9000000000000001	1.7000000000000002
882	883	1.9000000000000001	1.7000000000000002
883	884	1.9000000000000001	1.7000000000000002
884	885	1.9000000000000001	1.7000000000000002
885	886	1.9000000000000001	1.7000000000000002
886	887	1.9000000000000001	1.7000000000000002
887	888	1.9000000000000001	1.7000000000000002
888	889	1.9000000000000001	1.7000000000000002
889	890	1.9000000000000001	1.7000000000000002
890	891	1.9000000000000001	1.7000000000000002
891	892	1.9000000000000001	1.7000000000000002
892	893	1.9000000000000001	1.7000000000000002
893	894	1.9000000000000001	1.7000000000000002
894	895	1.9000000000000001	1.7000000000000002
895	896	1.9000000000000001	1.7000000000000002
896	897	1.9000000000000001	1.7000000000000002
897	898	1.9000000000000001	1.7000000000000002
898	899	1.9000000000000001	1.7000000000000002
899	900	1.9000000000000001	1.7000000000000002
900	901	1.9000000000000001	1.7000000000000002
901	902	1.9000000000000001	1.7000000000000002
902	903	1.9000000000000001	1.7000000000000002
903	904	1.9000000000000001	1.7000000000000002
904	905	1.9000000000000001	1.7000000000000002
905	906	1.9000000000000001	1.7000000000000002
906	907	1.9000000000000001	1.7000000000000002
907	908	1.9000000000000001	1.7000000000000002
908	909	1.9000000000000001	1.7000000000000002
909	910	1.9000000000000001	1.7000000000000002
910	911	1.9000000000000001	1.7000000000000002
911	912	1.9000000000000001	1.7000000000000002
912	913	1.9000000000000001	1.7000000000000002
913	914	1.9000000000000001	1.7000000000000002
914	915	1.9000000000000001	1.7000000000000002
915	916	1.9000000000000001	1.7000000000000002
916	917	1.9000000000000001	1.7000000000000002
917	918	1.9000000000000001	1.7000000000000002
918	919	1.9000000000000001	1.7000000000000002
919	920	1.9000000000000001	1.7000000000000002
920	921	1.9000000000000001	1.7000000000000002
921	922	1.9000000000000001	1.7000000000000002
922	923	1.9000000000000001	1.7000000000000002
923	924	1.9000000000000001	1.7000000000000002
924	925	1.9000000000000001	1.7000000000000002
925	926	1.9000000000000001	1.7000000000000002
926	927	1.9000000000000001	1.7000000000000002
927	928	1.9000000000000001	1.7000000000000002
928	929	1.9000000000000001	1.7000000000000002
929	930	1.9000000000000001	1.7000000000000002
930	931	1.9000000000000001	1.7000000000000002
931	932	1.9000000000000001	1.7000000000000002
932	933	1.9000000000000001	1.7000000000000002
933	934	1.9000000000000001	1.7000000000000002
934	935	1.9000000000000001	1.7000000000000002
935	936	1.9000000000000001	1.7000000000000002
936	937	1.9000000000000001	1.7000000000000002
937	938	1.9000000000000001	1.7000000000000002
938	939	1.9000000000000001	1.7000000000000002
939	940	1.9000000000000001	1.7000000000000002
940	941	1.9000000000000001	1.7000000000000002
941	942	1.9000000000000001	1.7000000000000002
942	943	1.9000000000000001	1.7000000000000002
943	944	1.9000000000000001	1.7000000000000002
944	945	1.9000000000000001	1.7000000000000002
945	946	1.9000000000000001	1.7000000000000002
946	947	1.9000000000000001	1.7000000000000002
947	948	1.9000000000000001	1.7000000000000002
948	949	1.9000000000000001	1.7000000000000002
949	950	1.9000000000000001	1.7000000000000002
950	951	1.9000000000000001	1.7000000000000002
951	952	1.9000000000000001	1.7000000000000002
952	953	1.9000000000000001	1.7000000000000002
953	954	1.9000000000000001	1.7000000000000002
954	955	1.9000000000000001	1.7000000000000002
955	956	1.9000000000000001	1.7000000000000002
956	957	1.9000000000000001	1.7000000000000002
957	958	1.9000000000000001	1.7000000000000002
958	959	1.9000000000000001	1.7000000000000002
959	960	1.9000000000000001	1.7000000000000002
960	961	1.9000000000000001	1.7000000000000002
961	962	1.9000000000000001	1.7000000000000002
962	963	1.9000000000000001	1.7000000000000002
963	964	1.9000000000000001	1.7000000000000002
964	965	1.9000000000000001	1.7000000000000002
965	966	1.9000000000000001	1.7000000000000002
966	967	1.9000000000000001	1.7000000000000002
967	968	1.9000000000000001	1.7000000000000002
968	969	1.9000000000000001	1.7000000000000002
969	970	1.9000000000000001	1.7000000000000002
970	971	1.9000000000000001	1.7000000000000002
971	972	1.9000000000000001	1.7000000000000002
972	973	1.9000000000000001	1.7000000000000002
973	974	1.9000000000000001	1.7000000000000002
974	975	1.9000000000000001	1.7000000000000002
975	976	1.9000000000000001	1.7000000000000002
976	977	1.9000000000000001	1.7000000000000002
977	978	1.9000000000000001	1.7000000000000002
978	979	1.9000000000000001	1.7000000000000002
979	980	1.9000000000000001	1.7000000000000002
980	981	1.9000000000000001	1.7000000000000002
981	982	1.9000000000000001	1.7000000000000002
982	983	1.9000000000000001	1.7000000000000002
983	984	1.9000000000000001	1.7000000000000002
984	985	1.9000000000000001	1.7000000000000002
985	986	1.9000000000000001	1.7000000000000002
986	987	1.9000000000000001	1.7000000000000002
987	988	1.9000000000000001	1.7000000000000002
988	989	1.9000000000000001	1.7000000000000002
989	990	1.9000000000000001	1.7000000000000002
990	991	1.9000000000000001	1.7000000000000002
991	992	1.9000000000000001	1.7000000000000002
992	993	1.9000000000000001	1.7000000000000002
993	994	1.9000000000000001	1.7000000000000002
994	995	1.9000000000000001	1.7000000000000002
995	996	1.9000000000000001	1.7000000000000002
996	997	1.9000000000000001	1.7000000000000002
997	998	1.9000000000000001	1.7000000000000002
998	999	1.9000000000000001	1.7000000000000002
999	1000	1.9000000000000001	1.7000000000000002
1000	1001	1.9000000000000001	1.7000000000000002
1001	1002	1.9000000000000001	1.7000000000000002
1002	1003	1.9000000000000001	1.7000000000000002
1003	1004	1.9000000000000001	1.7000000000000002
1004	1005	1.9000000000000001	1.7000000000000002
1005	1006	1.9000000000000001	1.7000000000000002
1006	1007	1.9000000000000001	1.7000000000000002
1007	1008	1.9000000000000001	1.7000000000000002
1008	1009	1.9000000000000001	1.7000000000000002
1009	1010	1.9000000000000001	1.7000000000000002
1010	1011	1.9000000000000001	1.7000000000000002
1011	1012	1.9000000000000001	1.7000000000000002
1012	1013	1.9000000000000001	1.7000000000000002
1013	1014	1.9000000000000001	1.7000000000000002
1014	1015	1.9000000000000001	1.7000000000000002
1015	1016	1.9000000000000001	1.7000000000000002
1016	1017	1.9000000000000001	1.7000000000000002
1017	1018	1.9000000000000001	1.7000000000000002
1018	1019	1.9000000000000001	1.7000000000000002
1019	1020	1.9000000000000001	1.7000000000000002
1020	1021	1.9000000000000001	1.7000000000000002
1021	1022	1.9000000000000001	1.7000000000000002
1022	1023	1.9000000000000001	1.7000000000000002
1023	1024	1.9000000000000001	1.7000000000000002
1024	1025	1.9000000000000001	1.7000000000000002
1025	1026	1.9000000000000001	1.7000000000000002
1026	1027	1.9000000000000001	1.7000000000000002
1027	1028	1.9000000000000001	1.7000000000000002
1028	1029	1.9000000000000001	1.7000000000000002
1029	1030	1.9000000000000001	1.7000000000000002
1030	1031	1.9000000000000001	1.7000000000000002
1031	1032	1.9000000000000001	1.7000000000000002
1032	1033	1.9000000000000001	1.7000000000000002
1033	1034	1.9000000000000001	1.7000000000000002
1034	1035	1.9000000000000001	1.7000000000000002
1035	1036	1.9000000000000001	1.7000000000000002
1036	1037	1.9000000000000001	1.7000000000000002
1037	1038	1.9000000000000001	1.7000000000000002
1038	1039	1.9000000000000001	1.7000000000000002
1039	1040	1.9000000000000001	1.7000000000000002
1040	1041	1.9000000000000001	1.7000000000000002
1041	1042	1.9000000000000001	1.7000000000000002
1042	1043	1.9000000000000001	1.7000000000000002
1043	1044	1.9000000000000001	1.7000000000000002
1044	1045	1.9000000000000001	1.7000000000000002
1045	1046	1.9000000000000001	1.7000000000000002
1046	1047	1.9000000000000001	1.7000000000000002
1047	1048	1.9000000000000001	1.7000000000000002
1048	1049	1.9000000000000001	1.7000000000000002
1049	1050	1.9000000000000001	1.7000000000000002
1050	1051	1.9000000000000001	1.7000000000000002
1051	1052	1.9000000000000001	1.7000000000000002
1052	1053	1.9000000000000001	1.7000000000000002
1053	1054	1.9000000000000001	1.7000000000000002
1054	1055	1.9000000000000001	1.7000000000000002
1055	1056	1.9000000000000001	1.7000000000000002
1056	1057	1.9000000000000001	1.7000000000000002
1057	1058	1.9000000000000001	1.7000000000000002
1058	1059	1.9000000000000001	1.7000000000000002
1059	1060	1.9000000000000001	1.7000000000000002
1060	1061	1.9000000000000001	1.7000000000000002
1061	1062	1.9000000000000001	1.7000000000000002
1062	1063	1.9000000000000001	1.7000000000000002
1063	1064	1.9000000000000001	1.7000000000000002
1064	1065	1.9000000000000001	1.7000000000000002
1065	1066	1.9000000000000001	1.7000000000000002
1066	1067	1.9000000000000001	1.7000000000000002
1067	1068	1.9000000000000001	1.7000000000000002
1068	1069	1.9000000000000001	1.7000000000000002
1069	1070	1.9000000000000001	1.7000000000000002
1070	1071	1.9000000000000001	1.7000000000000002
1071	1072	1.9000000000000001	1.7000000000000002
1072	1073	1.9000000000000001	1.7000000000000002
1073	1074	1.9000000000000001	1.7000000000000002
1074	1075	1.9000000000000001	1.7000000000000002
1075	1076	1.9000000000000001	1.7000000000000002
1076	1077	1.9000000000000001	1.7000000000000002
1077	1078	1.9000000000000001	1.7000000000000002
1078	1079	1.9000000000000001	1.7000000000000002
1079	1080	1.9000000000000001	1.7000000000000002
1080	1081	1.9000000000000001	1.7000000000000002
1081	1082	1.9000000000000001	1.7000000000000002
1082	1083	1.9000000000000001	1.7000000000000002
1083	1084	1.9000000000000001	1.7000000000000002
1084	1085	1.9000000000000001	1.7000000000000002
1085	1086	1.9000000000000001	1.7000000000000002
1086	1087	1.9000000000000001	1.7000000000000002
1087	1088	1.9000000000000001	1.7000000000000002
1088	1089	1.9000000000000001	1.7000000000000002
1089	1090	1.9000000000000001	1.7000000000000002
1090	1091	1.9000000000000001	1.7000000000000002
1091	1092	1.9000000000000001	1.7000000000000002
1092	1093	1.9000000000000001	1.7000000000000002
1093	1094	1.9000000000000001	1.7000000000000002
1094	1095	1.9000000000000001	1.7000000000000002
1095	1096	1.9000000000000001	1.7000000000000002
1096	1097	1.9000000000000001	1.7000000000000002
1097	1098	1.9000000000000001	1.7000000000000002
1098	1099	1.9000000000000001	1.7000000000000002
1099	1100	1.9000000000000001	1.7000000000000002
1100	1101	1.9000000000000001	1.7000000000000002
1101	1102	1.9000000000000001	1.7000000000000002
1102	1103	1.9000000000000001	1.7000000000000002
1103	1104	1.9000000000000001	1.7000000000000002
1104	1105	1.9000000000000001	1.7000000000000002
1105	1106	1.9000000000000001	1.7000000000000002
1106	1107	1.9000000000000001	1.7000000000000002
1107	1108	1.9000000000000001	1.7000000000000002
1108	1109	1.9000000000000001	1.7000000000000002
1109	1110	1.9000000000000001	1.7000000000000002
1110	1111	1.9000000000000001	1.7000000000000002
1111	1112	1.9000000000000001	1.7000000000000002
1112	1113	1.9000000000000001	1.7000000000000002
1113	1114	1.9000000000000001	1.7000000000000002
1114	1115	1.9000000000000001	1.7000000000000002
1115	1116	1.9000000000000001	1.7000000000000002
1116	1117	1.9000000000000001	1.7000000000000002
1117	1118	1.9000000000000001	1.7000000000000002
1118	1119	1.9000000000000001	1.7000000000000002
1119	1120	1.9000000000000001	1.7000000000000002
1120	1121	1.9000000000000001	1.7000000000000002
1121	1122	1.9000000000000001	1.7000000000000002
1122	1123	1.9000000000000001	1.7000000000000002
1123	1124	1.9000000000000001	1.7000000000000002
1124	1125	1.9000000000000001	1.7000000000000002
1125	1126	1.9000000000000001	1.7000000000000002
1126	1127	1.9000000000000001	1.7000000000000002
1127	1128	1.9000000000000001	1.7000000000000002
1128	1129	1.9000000000000001	1.7000000000000002
1129	1130	1.9000000000000001	1.7000000000000002
1130	1131	1.9000000000000001	1.7000000000000002
1131	1132	1.9000000000000001	1.7000000000000002
1132	1133	1.9000000000000001	1.7000000000000002
1133	1134	1.9000000000000001	1.7000000000000002
1134	1135	1.9000000000000001	1.7000000000000002
1135	1136	1.9000000000000001	1.7000000000000002
1136	1137	1.9000000000000001	1.7000000000000002
1137	1138	1.9000000000000001	1.7000000000000002
1138	1139	1.9000000000000001	1.7000000000000002
1139	1140	1.9000000000000001	1.7000000000000002
1140	1141	1.9000000000000001	1.7000000000000002
1141	1142	1.9000000000000001	1.7000000000000002
1142	1143	1.9000000000000001	1.7000000000000002
1143	1144	1.9000000000000001	1.7000000000000002
1144	1145	1.9000000000000001	1.7000000000000002
1145	1146	1.9000000000000001	1.7000000000000002
1146	1147	1.9000000000000001	1.7000000000000002
1147	1148	1.9000000000000001	1.7000000000000002
1148	1149	1.9000000000000001	1.7000000000000002
1149	1150	1.9000000000000001	1.7000000000000002
1150	1151	1.9000000000000001	1.7000000000000002
1151	1152	1.9000000000000001	1.7000000000000002
1152	1153	1.9000000000000001	1.7000000000000002
1153	1154	1.9000000000000001	1.7000000000000002
1154	1155	1.9000000000000001	1.7000000000000002
1155	1156	1.9000000000000001	1.7000000000000002
1156	1157	1.9000000000000001	1.7000000000000002
1157	1158	1.9000000000000001	1.7000000000000002
1158	1159	1.9000000000000001	1.7000000000000002
1159	1160	1.9000000000000001	1.7000000000000002
1160	1161	1.9000000000000001	1.7000000000000002
1161	1162	1.9000000000000001	1.7000000000000002
1162	1163	1.9000000000000001	1.7000000000000002
1163	1164	1.9000000000000001	1.7000000000000002
1164	1165	1.9000000000000001	1.7000000000000002
1165	1166	1.9000000000000001	1.7000000000000002
1166	1167	1.9000000000000001	1.7000000000000002
1167	1168	1.9000000000000001	1.7000000000000002
1168	1169	1.9000000000000001	1.7000000000000002
1169	1170	1.9000000000000001	1.7000000000000002
1170	1171	1.9000000000000001	1.7000000000000002
1171	1172	1.9000000000000001	1.7000000000000002
1172	1173	1.9000000000000001	1.7000000000000002
1173	1174	1.9000000000000001	1.7000000000000002
1174	1175	1.9000000000000001	1.7000000000000002
1175	1176	1.9000000000000001	1.7000000000000002
1176	1177	1.9000000000000001	1.7000000000000002
1177	1178	1.9000000000000001	1.7000000000000002
1178	1179	1.9000000000000001	1.7000000000000002
1179	1180	1.9000000000000001	1.7000000000000002
1180	1181	1.9000000000000001	1.7000000000000002
1181	1182	1.9000000000000001	1.7000000000000002
1182	1183	1.9000000000000001	1.7000000000000002
1183	1184	1.9000000000000001	1.7000000000000002
1184	1185	1.9000000000000001	1.7000000000000002
1185	1186	1.9000000000000001	1.7000000000000002
1186	1187	1.9000000000000001	1.7000000000000002
1187	1188	1.9000000000000001	1.7000000000000002
1188	1189	1.9000000000000001	1.7000000000000002
1189	1190	1.9000000000000001	1.7000000000000002
1190	1191	1.9000000000000001	1.7000000000000002
1191	1192	1.9000000000000001	1.7000000000000002
1192	1193	1.9000000000000001	1.7000000000000002
1193	1194	1.9000000000000001	1.7000000000000002
1194	1195	1.9000000000000001	1.7000000000000002
1195	1196	1.9000000000000001	1.7000000000000002
1196	1197	1.9000000000000001	1.7000000000000002
1197	1198	1.9000000000000001	1.7000000000000002
1198	1199	1.9000000000000001	1.7000000000000002
1199	1200	1.9000000000000001	1.7000000000000002
1200	1201	1.9000000000000001	1.7000000000000002
1201	1202	1.9000000000000001	1.7000000000000002
1202	1203	1.9000000000000001	1.7000000000000002
1203	1204	1.9000000000000001	1.7000000000000002
1204	1205	1.9000000000000001	1.7000000000000002
1205	1206	1.9000000000000001	1.7000000000000002
1206	1207	1.9000000000000001	1.7000000000000002
1207	1208	1.9000000000000001	1.7000000000000002
1208	1209	1.9000000000000001	1.7000000000000002
1209	1210	1.9000000000000001	1.7000000000000002
1210	1211	1.9000000000000001	1.7000000000000002
1211	1212	1.9000000000000001	1.7000000000000002
1212	1213	1.9000000000000001	1.7000000000000002
1213	1214	1.9000000000000001	1.7000000000000002
1214	1215	1.9000000000000001	1.7000000000000002
1215	1216	1.9000000000000001	1.7000000000000002
1216	1217	1.9000000000000001	1.7000000000000002
1217	1218	1.9000000000000001	1.7000000000000002
1218	1219	1.9000000000000001	1.7000000000000002
1219	1220	1.9000000000000001	1.7000000000000002
1220	1221	1.9000000000000001	1.7000000000000002
1221	1222	1.9000000000000001	1.7000000000000002
1222	1223	1.9000000000000001	1.7000000000000002
1223	1224	1.9000000000000001	1.7000000000000002
1224	1225	1.9000000000000001	1.7000000000000002
1225	1226	1.9000000000000001	1.7000000000000002
1226	1227	1.9000000000000001	1.7000000000000002
1227	1228	1.9000000000000001	1.7000000000000002
1228	1229	1.9000000000000001	1.7000000000000002
1229	1230	1.9000000000000001	1.7000000000000002
1230	1231	1.9000000000000001	1.7000000000000002
1231	1232	1.9000000000000001	1.7000000000000002
1232	1233	1.9000000000000001	1.7000000000000002
1233	1234	1.9000000000000001	1.7000000000000002
1234	1235	1.9000000000000001	1.7000000000000002
1235	1236	1.9000000000000001	1.7000000000000002
1236	1237	1.9000000000000001	1.7000000000000002
1237	1238	1.9000000000000001	1.7000000000000002
1238	1239	1.9000000000000001	1.7000000000000002
1239	1240	1.9000000000000001	1.7000000000000002
1240	1241	1.9000000000000001	1.7000000000000002
1241	1242	1.9000000000000001	1.7000000000000002
1242	1243	1.9000000000000001	1.7000000000000002
1243	1244	1.9000000000000001	1.7000000000000002
1244	1245	1.9000000000000001	1.7000000000000002
1245	1246	1.9000000000000001	1.7000000000000002
1246	1247	1.9000000000000001	1.7000000000000002
1247	1248	1.9000000000000001	1.7000000000000002
1248	1249	1.9000000000000001	1.7000000000000002
1249	1250	1.9000000000000001	1.7000000000000002
1250	1251	1.9000000000000001	1.7000000000000002
1251	1252	1.9000000000000001	1.7000000000000002
1252	1253	1.9000000000000001	1.7000000000000002
1253	1254	1.9000000000000001	1.7000000000000002
1254	1255	1.9000000000000001	1.7000000000000002
1255	1256	1.9000000000000001	1.7000000000000002
1256	1257	1.9000000000000001	1.7000000000000002
1257	1258	1.9000000000000001	1.7000000000000002
1258	1259	1.9000000000000001	1.7000000000000002
1259	1260	1.9000000000000001	1.7000000000000002
1260	1261	1.9000000000000001	1.7000000000000002
1261	1262	1.9000000000000001	1.7000000000000002
1262	1263	1.9000000000000001	1.7000000000000002
1263	1264	1.9000000000000001	1.7000000000000002
1264	1265	1.9000000000000001	1.7000000000000002
1265	1266	1.9000000000000001	1.7000000000000002
1266	1267	1.9000000000000001	1.7000000000000002
1267	1268	1.9000000000000001	1.7000000000000002
1268	1269	1.9000000000000001	1.7000000000000002
1269	1270	1.9000000000000001	1.7000000000000002
1270	1271	1.9000000000000001	1.7000000000000002
1271	1272	1.9000000000000001	1.7000000000000002
1272	1273	1.9000000000000001	1.7000000000000002
1273	1274	1.9000000000000001	1.7000000000000002
1274	1275	1.9000000000000001	1.7000000000000002
1275	1276	1.9000000000000001	1.7000000000000002
1276	1277	1.9000000000000001	1.7000000000000002
1277	1278	1.9000000000000001	1.7000000000000002
1278	1279	1.9000000000000001	1.7000000000000002
1279	1280	1.9000000000000001	1.7000000000000002
1280	1281	1.9000000000000001	1.7000000000000002
1281	1282	1.9000000000000001	1.7000000000000002
1282	1283	1.9000000000000001	1.7000000000000002
1283	1284	1.9000000000000001	1.7000000000000002
1284	1285	1.9000000000000001	1.7000000000000002
1285	1286	1.9000000000000001	1.7000000000000002
1286	1287	1.9000000000000001	1.7000000000000002
1287	1288	1.9000000000000001	1.7000000000000002
1288	1289	1.9000000000000001	1.7000000000000002
1289	1290	1.9000000000000001	1.7000000000000002
1290	1291	1.9000000000000001	1.7000000000000002
1291	1292	1.9000000000000001	1.7000000000000002
1292	1293	1.9000000000000001	1.7000000000000002
1293	1294	1.9000000000000001	1.7000000000000002
1294	1295	1.9000000000000001	1.7000000000000002
1295	1296	1.9000000000000001	1.7000000000000002
1296	1297	1.9000000000000001	1.7000000000000002
1297	1298	1.9000000000000001	1.7000000000000002
1298	1299	1.9000000000000001	1.7000000000000002
1299	1300	1.9000000000000001	1.7000000000000002
1300	1301	1.9000000000000001	1.7000000000000002
1301	1302	1.9000000000000001	1.7000000000000002
1302	1303	1.9000000000000001	1.7000000000000002
1303	1304	1.9000000000000001	1.7000000000000002
1304	1305	1.9000000000000001	1.7000000000000002
1305	1306	1.9000000000000001	1.7000000000000002
1306	1307	1.9000000000000001	1.7000000000000002
1307	1308	1.9000000000000001	1.7000000000000002
1308	1309	1.9000000000000001	1.7000000000000002
1309	1310	1.9000000000000001	1.7000000000000002
1310	1311	1.9000000000000001	1.7000000000000002
1311	1312	1.9000000000000001	1.7000000000000002
1312	1313	1.9000000000000001	1.7000000000000002
1313	1314	1.9000000000000001	1.7000000000000002
1314	1315	1.9000000000000001	1.7000000000000002
1315	1316	1.9000000000000001	1.7000000000000002
1316	1317	1.9000000000000001	1.7000000000000002
1317	1318	1.9000000000000001	1.7000000000000002
1318	1319	1.9000000000000001	1.7000000000000002
1319	1320	1.9000000000000001	1.7000000000000002
1320	1321	1.9000000000000001	1.7000000000000002
1321	1322	1.9000000000000001	1.7000000000000002
1322	1323	1.9000000000000001	1.7000000000000002
1323	1324	1.9000000000000001	1.7000000000000002
1324	1325	1.9000000000000001	1.7000000000000002
1325	1326	1.9000000000000001	1.7000000000000002
1326	1327	1.9000000000000001	1.7000000000000002
1327	1328	1.9000000000000001	1.7000000000000002
1328	1329	1.9000000000000001	1.7000000000000002
1329	1330	1.9000000000000001	1.7000000000000002
1330	1331	1.9000000000000001	1.7000000000000002
1331	1332	1.9000000000000001	1.7000000000000002
1332	1333	1.9000000000000001	1.7000000000000002
1333	1334	1.9000000000000001	1.7000000000000002
1334	1335	1.9000000000000001	1.7000000000000002
1335	1336	1.9000000000000001	1.7000000000000002
1336	1337	1.9000000000000001	1.7000000000000002
1337	1338	1.9000000000000001	1.7000000000000002
1338	1339	1.9000000000000001	1.7000000000000002
1339	1340	1.9000000000000001	1.7000000000000002
1340	1341	1.9000000000000001	1.7000000000000002
1341	1342	1.9000000000000001	1.7000000000000002
1342	1343	1.9000000000000001	1.7000000000000002
1343	1344	1.9000000000000001	1.7000000000000002
1344	1345	1.9000000000000001	1.7000000000000002
1345	1346	1.9000000000000001	1.7000000000000002
1346	1347	1.9000000000000001	1.7000000000000002
1347	1348	1.9000000000000001	1.7000000000000002
1348	1349	1.9000000000000001	1.7000000000000002
1349	1350	1.9000000000000001	1.7000000000000002
1350	1351	1.9000000000000001	1.7000000000000002
1351	1352	1.9000000000000001	1.7000000000000002
1352	1353	1.9000000000000001	1.7000000000000002
1353	1354	1.9000000000000001	1.7000000000000002
1354	1355	1.9000000000000001	1.7000000000000002
1355	1356	1.9000000000000001	1.7000000000000002
1356	1357	1.9000000000000001	1.7000000000000002
1357	1358	1.9000000000000001	1.7000000000000002
1358	1359	1.9000000000000001	1.7000000000000002
1359	1360	1.9000000000000001	1.7000000000000002
1360	1361	1.9000000000000001	1.7000000000000002
1361	1362	1.9000000000000001	1.7000000000000002
1362	1363	1.9000000000000001	1.7000000000000002
1363	1364	1.9000000000000001	1.7000000000000002
1364	1365	1.9000000000000001	1.7000000000000002
1365	1366	1.9000000000000001	1.7000000000000002
1366	1367	1.9000000000000001	1.7000000000000002
1367	1368	1.9000000000000001	1.7000000000000002
1368	1369	1.9000000000000001	1.7000000000000002
1369	1370	1.9000000000000001	1.7000000000000002
1370	1371	1.9000000000000001	1.7000000000000002
1371	1372	1.9000000000000001	1.7000000000000002
1372	1373	1.9000000000000001	1.7000000000000002
1373	1374	1.9000000000000001	1.7000000000000002
1374	1375	1.9000000000000001	1.7000000000000002
1375	1376	1.9000000000000001	1.7000000000000002
1376	1377	1.9000000000000001	1.7000000000000002
1377	1378	1.9000000000000001	1.7000000000000002
1378	1379	1.9000000000000001	1.7000000000000002
1379	1380	1.9000000000000001	1.7000000000000002
1380	1381	1.9000000000000001	1.7000000000000002
1381	1382	1.9000000000000001	1.7000000000000002
1382	1383	1.9000000000000001	1.7000000000000002
1383	1384	1.9000000000000001	1.7000000000000002
1384	1385	1.9000000000000001	1.7000000000000002
1385	1386	1.9000000000000001	1.7000000000000002
1386	1387	1.9000000000000001	1.7000000000000002
1387	1388	1.9000000000000001	1.7000000000000002
1388	1389	1.9000000000000001	1.7000000000000002
1389	1390	1.9000000000000001	1.7000000000000002
1390	1391	1.9000000000000001	1.7000000000000002
1391	1392	1.9000000000000001	1.7000000000000002
1392	1393	1.9000000000000001	1.7000000000000002
1393	1394	1.9000000000000001	1.7000000000000002
1394	1395	1.9000000000000001	1.7000000000000002
1395	1396	1.9000000000000001	1.7000000000000002
1396	1397	1.9000000000000001	1.7000000000000002
1397	1398	1.9000000000000001	1.7000000000000002
1398	1399	1.9000000000000001	1.7000000000000002
1399	1400	1.9000000000000001	1.7000000000000002
1400	1401	1.9000000000000001	1.7000000000000002
1401	1402	1.9000000000000001	1.7000000000000002
1402	1403	1.9000000000000001	1.7000000000000002
1403	1404	1.9000000000000001	1.7000000000000002
1404	1405	1.9000000000000001	1.7000000000000002
1405	1406	1.9000000000000001	1.7000000000000002
1406	1407	1.9000000000000001	1.7000000000000002
1407	1408	1.9000000000000001	1.7000000000000002
1408	1409	1.9000000000000001	1.7000000000000002
1409	1410	1.9000000000000001	1.7000000000000002
1410	1411	1.9000000000000001	1.7000000000000002
1411	1412	1.9000000000000001	1.7000000000000002
1412	1413	1.9000000000000001	1.7000000000000002
1413	1414	1.9000000000000001	1.7000000000000002
1414	1415	1.9000000000000001	1.7000000000000002
1415	1416	1.9000000000000001	1.7000000000000002
1416	1417	1.9000000000000001	1.7000000000000002
1417	1418	1.9000000000000001	1.7000000000000002
1418	1419	1.9000000000000001	1.7000000000000002
1419	1420	1.9000000000000001	1.7000000000000002
1420	1421	1.9000000000000001	1.7000000000000002
1421	1422	1.9000000000000001	1.7000000000000002
1422	1423	1.9000000000000001	1.7000000000000002
1423	1424	1.9000000000000001	1.7000000000000002
1424	1425	1.9000000000000001	1.7000000000000002
1425	1426	1.9000000000000001	1.7000000000000002
1426	1427	1.9000000000000001	1.7000000000000002
1427	1428	1.9000000000000001	1.7000000000000002
1428	1429	1.9000000000000001	1.7000000000000002
1429	1430	1.9000000000000001	1.7000000000000002
1430	1431	1.9000000000000001	1.7000000000000002
1431	1432	1.9000000000000001	1.7000000000000002
1432	1433	1.9000000000000001	1.7000000000000002
1433	1434	1.9000000000000001	1.7000000000000002
1434	1435	1.9000000000000001	1.7000000000000002
1435	1436	1.9000000000000001	1.7000000000000002
1436	1437	1.9000000000000001	1.7000000000000002
1437	1438	1.9000000000000001	1.7000000000000002
1438	1439	1.9000000000000001	1.7000000000000002
1439	1440	1.9000000000000001	1.7000000000000002
1440	1441	1.9000000000000001	1.7000000000000002
1441	1442	1.9000000000000001	1.7000000000000002
1442	1443	1.9000000000000001	1.7000000000000002
1443	1444	1.9000000000000001	1.7000000000000002
1444	1445	1.9000000000000001	1.7000000000000002
1445	1446	1.9000000000000001	1.7000000000000002
1446	1447	1.9000000000000001	1.7000000000000002
1447	1448	1.9000000000000001	1.7000000000000002
1448	1449	1.9000000000000001	1.7000000000000002
1449	1450	1.9000000000000001	1.7000000000000002
1450	1451	1.9000000000000001	1.7000000000000002
1451	1452	1.9000000000000001	1.7000000000000002
1452	1453	1.9000000000000001	1.7000000000000002
1453	1454	1.9000000000000001	1.7000000000000002
1454	1455	1.9000000000000001	1.7000000000000002
1455	1456	1.9000000000000001	1.7000000000000002
1456	1457	1.9000000000000001	1.7000000000000002
1457	1458	1.9000000000000001	1.7000000000000002
1458	1459	1.9000000000000001	1.7000000000000002
1459	1460	1.9000000000000001	1.7000000000000002
1460	1461	1.9000000000000001	1.7000000000000002
1461	1462	1.9000000000000001	1.7000000000000002
1462	1463	1.9000000000000001	1.7000000000000002
1463	1464	1.9000000000000001	1.7000000000000002
1464	1465	1.9000000000000001	1.7000000000000002
1465	1466	1.9000000000000001	1.7000000000000002
1466	1467	1.9000000000000001	1.7000000000000002
1467	1468	1.9000000000000001	1.7000000000000002
1468	1469	1.9000000000000001	1.7000000000000002
1469	1470	1.9000000000000001	1.7000000000000002
1470	1471	1.9000000000000001	1.7000000000000002
1471	1472	1.9000000000000001	1.7000000000000002
1472	1473	1.9000000000000001	1.7000000000000002
1473	1474	1.9000000000000001	1.7000000000000002
1474	1475	1.9000000000000001	1.7000000000000002
1475	1476	1.9000000000000001	1.7000000000000002
1476	1477	1.9000000000000001	1.7000000000000002
1477	1478	1.9000000000000001	1.7000000000000002
1478	1479	1.9000000000000001	1.7000000000000002
1479	1480	1.9000000000000001	1.7000000000000002
1480	1481	1.9000000000000001	1.7000000000000002
1481	1482	1.9000000000000001	1.7000000000000002
1482	1483	1.9000000000000001	1.7000000000000002
1483	1484	1.9000000000000001	1.7000000000000002
1484	1485	1.9000000000000001	1.7000000000000002
1485	1486	1.9000000000000001	1.7000000000000002
1486	1487	1.9000000000000001	1.7000000000000002
1487	1488	1.9000000000000001	1.7000000000000002
1488	1489	1.9000000000000001	1.7000000000000002
1489	1490	1.9000000000000001	1.7000000000000002
1490	1491	1.9000000000000001	1.7000000000000002
1491	1492	1.9000000000000001	1.7000000000000002
1492	1493	1.9000000000000001	1.7000000000000002
1493	1494	1.9000000000000001	1.7000000000000002
1494	1495	1.9000000000000001	1.7000000000000002
1495	1496	1.9000000000000001	1.7000000000000002
1496	1497	1.9000000000000001	1.7000000000000002
1497	1498	1.9000000000000001	1.7000000000000002
1498	1499	1.9000000000000001	1.7000000000000002
1499	1500	1.9000000000000001	1.7000000000000002
1500	1501	1.9000000000000001	1.7000000000000002
1501	1502	1.9000000000000001	1.7000000000000002
1502	1503	1.9000000000000001	1.7000000000000002
1503	1504	1.9000000000000001	1.7000000000000002
1504	1505	1.9000000000000001	1.7000000000000002
1505	1506	1.9000000000000001	1.7000000000000002
1506	1507	1.9000000000000001	1.7000000000000002
1507	1508	1.9000000000000001	1.7000000000000002
1508	1509	1.9000000000000001	1.7000000000000002
1509	1510	1.9000000000000001	1.7000000000000002
1510	1511	1.9000000000000001	1.7000000000000002
1511	1512	1.9000000000000001	1.7000000000000002
1512	1513	1.9000000000000001	1.7000000000000002
1513	1514	1.9000000000000001	1.7000000000000002
1514	1515	1.9000000000000001	1.7000000000000002
1515	1516	1.9000000000000001	1.7000000000000002
1516	1517	1.9000000000000001	1.7000000000000002
1517	1518	1.9000000000000001	1.7000000000000002
1518	1519	1.9000000000000001	1.7000000000000002
1519	1520	1.9000000000000001	1.7000000000000002
1520	1521	1.9000000000000001	1.7000000000000002
1521	1522	1.9000000000000001	1.7000000000000002
1522	1523	1.9000000000000001	1.7000000000000002
1523	1524	1.9000000000000001	1.7000000000000002
1524	1525	1.9000000000000001	1.7000000000000002
1525	1526	1.9000000000000001	1.7000000000000002
1526	1527	1.9000000000000001	1.7000000000000002
1527	1528	1.9000000000000001	1.7000000000000002
1528	1529	1.9000000000000001	1.7000000000000002
1529	1530	1.9000000000000001	1.7000000000000002
1530	1531	1.9000000000000001	1.7000000000000002
1531	1532	1.9000000000000001	1.7000000000000002
1532	1533	1.9000000000000001	1.7000000000000002
1533	1534	1.9000000000000001	1.7000000000000002
1534	1535	1.9000000000000001	1.7000000000000002
1535	1536	1.9000000000000001	1.7000000000000002
1536	1537	1.9000000000000001	1.7000000000000002
1537	1538	1.9000000000000001	1.7000000000000002
1538	1539	1.9000000000000001	1.7000000000000002
1539	1540	1.9000000000000001	1.7000000000000002
1540	1541	1.9000000000000001	1.7000000000000002
1541	1542	1.9000000000000001	1.7000000000000002
1542	1543	1.9000000000000001	1.7000000000000002
1543	1544	1.9000000000000001	1.7000000000000002
1544	1545	1.9000000000000001	1.7000000000000002
1545	1546	1.9000000000000001	1.7000000000000002
1546	1547	1.9000000000000001	1.7000000000000002
1547	1548	1.9000000000000001	1.7000000000000002
1548	1549	1.9000000000000001	1.7000000000000002
1549	1550	1.9000000000000001	1.7000000000000002
1550	1551	1.9000000000000001	1.7000000000000002
1551	1552	1.9000000000000001	1.7000000000000002
1552	1553	1.9000000000000001	1.7000000000000002
1553	1554	1.9000000000000001	1.7000000000000002
1554	1555	1.9000000000000001	1.7000000000000002
1555	1556	1.9000000000000001	1.7000000000000002
1556	1557	1.9000000000000001	1.7000000000000002
1557	1558	1.9000000000000001	1.7000000000000002
1558	1559	1.9000000000000001	1.7000000000000002
1559	1560	1.9000000000000001	1.7000000000000002
1560	1561	1.9000000000000001	1.7000000000000002
1561	1562	1.9000000000000001	1.7000000000000002
1562	1563	1.9000000000000001	1.7000000000000002
1563	1564	1.9000000000000001	1.7000000000000002
1564	1565	1.9000000000000001	1.7000000000000002
1565	1566	1.9000000000000001	1.7000000000000002
1566	1567	1.9000000000000001	1.7000000000000002
1567	1568	1.9000000000000001	1.7000000000000002
1568	1569	1.9000000000000001	1.7000000000000002
1569	1570	1.9000000000000001	1.7000000000000002
1570	1571	1.9000000000000001	1.7000000000000002
1571	1572	1.9000000000000001	1.7000000000000002
1572	1573	1.9000000000000001	1.7000000000000002
1573	1574	1.9000000000000001	1.7000000000000002
1574	1575	1.9000000000000001	1.7000000000000002
1575	1576	1.9000000000000001	1.7000000000000002
1576	1577	1.9000000000000001	1.7000000000000002
1577	1578	1.9000000000000001	1.7000000000000002
1578	1579	1.9000000000000001	1.7000000000000002
1579	1580	1.9000000000000001	1.7000000000000002
1580	1581	1.9000000000000001	1.7000000000000002
1581	1582	1.9000000000000001	1.7000000000000002
1582	1583	1.9000000000000001	1.7000000000000002
1583	1584	1.9000000000000001	1.7000000000000002
1584	1585	1.9000000000000001	1.7000000000000002
1585	1586	1.9000000000000001	1.7000000000000002
1586	1587	1.9000000000000001	1.7000000000000002
1587	1588	1.9000000000000001	1.7000000000000002
1588	1589	1.9000000000000001	1.7000000000000002
1589	1590	1.9000000000000001	1.7000000000000002
1590	1591	1.9000000000000001	1.7000000000000002
1591	1592	1.9000000000000001	1.7000000000000002
1592	1593	1.9000000000000001	1.7000000000000002
1593	1594	1.9000000000000001	1.7000000000000002
1594	1595	1.9000000000000001	1.7000000000000002
1595	1596	1.9000000000000001	1.7000000000000002
1596	1597	1.9000000000000001	1.7000000000000002
1597	1598	1.9000000000000001	1.7000000000000002
1598	1599	1.9000000000000001	1.7000000000000002
1599	1600	1.9000000000000001	1.7000000000000002
1600	1601	1.9000000000000001	1.7000000000000002
1601	1602	1.9000000000000001	1.7000000000000002
1602	1603	1.9000000000000001	1.7000000000000002
1603	1604	1.9000000000000001	1.7000000000000002
1604	1605	1.9000000000000001	1.7000000000000002
1605	1606	1.9000000000000001	1.7000000000000002
1606	1607	1.9000000000000001	1.7000000000000002
1607	1608	1.9000000000000001	1.7000000000000002
1608	1609	1.9000000000000001	1.7000000000000002
1609	1610	1.9000000000000001	1.7000000000000002
1610	1611	1.9000000000000001	1.7000000000000002
1611	1612	1.9000000000000001	1.7000000000000002
1612	1613	1.9000000000000001	1.7000000000000002
1613	1614	1.9000000000000001	1.7000000000000002
1614	1615	1.9000000000000001	1.7000000000000002
1615	1616	1.9000000000000001	1.7000000000000002
1616	1617	1.9000000000000001	1.7000000000000002
1617	1618	1.9000000000000001	1.7000000000000002
1618	1619	1.9000000000000001	1.7000000000000002
1619	1620	1.9000000000000001	1.7000000000000002
1620	1621	1.9000000000000001	1.7000000000000002
1621	1622	1.9000000000000001	1.7000000000000002
1622	1623	1.9000000000000001	1.7000000000000002
1623	1624	1.9000000000000001	1.7000000000000002
1624	1625	1.9000000000000001	1.7000000000000002
1625	1626	1.9000000000000001	1.7000000000000002
1626	1627	1.9000000000000001	1.7000000000000002
1627	1628	1.9000000000000001	1.7000000000000002
1628	1629	1.9000000000000001	1.7000000000000002
1629	1630	1.9000000000000001	1.7000000000000002
1630	1631	1.9000000000000001	1.7000000000000002
1631	1632	1.9000000000000001	1.7000000000000002
1632	1633	1.9000000000000001	1.7000000000000002
1633	1634	1.9000000000000001	1.7000000000000002
1634	1635	1.9000000000000001	1.7000000000000002
1635	1636	1.9000000000000001	1.7000000000000002
1636	1637	1.9000000000000001	1.7000000000000002
1637	1638	1.9000000000000001	1.7000000000000002
1638	1639	1.9000000000000001	1.7000000000000002
1639	1640	1.9000000000000001	1.7000000000000002
1640	1641	1.9000000000000001	1.7000000000000002
1641	1642	1.9000000000000001	1.7000000000000002
1642	1643	1.9000000000000001	1.7000000000000002
1643	1644	1.9000000000000001	1.7000000000000002
1644	1645	1.9000000000000001	1.7000000000000002
1645	1646	1.9000000000000001	1.7000000000000002
1646	1647	1.9000000000000001	1.7000000000000002
1647	1648	1.9000000000000001	1.7000000000000002
1648	1649	1.9000000000000001	1.7000000000000002
1649	1650	1.9000000000000001	1.7000000000000002
1650	1651	1.9000000000000001	1.7000000000000002
1651	1652	1.9000000000000001	1.7000000000000002
1652	1653	1.9000000000000001	1.7000000000000002
1653	1654	1.9000000000000001	1.7000000000000002
1654	1655	1.9000000000000001	1.7000000000000002
1655	1656	1.9000000000000001	1.7000000000000002
1656	1657	1.9000000000000001	1.7000000000000002
1657	1658	1.9000000000000001	1.7000000000000002
1658	1659	1.9000000000000001	1.7000000000000002
1659	1660	1.9000000000000001	1.7000000000000002
1660	1661	1.9000000000000001	1.7000000000000002
1661	1662	1.9000000000000001	1.7000000000000002
1662	1663	1.9000000000000001	1.7000000000000002
1663	1664	1.9000000000000001	1.7000000000000002
1664	1665	1.9000000000000001	1.7000000000000002
1665	1666	1.9000000000000001	1.7000000000000002
1666	1667	1.9000000000000001	1.7000000000000002
1667	1668	1.9000000000000001	1.7000000000000002
1668	1669	1.9000000000000001	1.7000000000000002
1669	1670	1.9000000000000001	1.7000000000000002
1670	1671	1.9000000000000001	1.7000000000000002
1671	1672	1.9000000000000001	1.7000000000000002
1672	1673	1.9000000000000001	1.7000000000000002
1673	1674	1.9000000000000001	1.7000000000000002
1674	1675	1.9000000000000001	1.7000000000000002
1675	1676	1.9000000000000001	1.7000000000000002
1676	1677	1.9000000000000001	1.7000000000000002
1677	1678	1.9000000000000001	1.7000000000000002
1678	1679	1.9000000000000001	1.7000000000000002
1679	1680	1.9000000000000001	1.7000000000000002
1680	1681	1.9000000000000001	1.7000000000000002
1681	1682	1.9000000000000001	1.7000000000000002
1682	1683	1.9000000000000001	1.7000000000000002
1683	1684	1.9000000000000001	1.7000000000000002
1684	1685	1.9000000000000001	1.7000000000000002
1685	1686	1.9000000000000001	1.7000000000000002
1686	1687	1.9000000000000001	1.7000000000000002
1687	1688	1.9000000000000001	1.7000000000000002
1688	1689	1.9000000000000001	1.7000000000000002
1689	1690	1.9000000000000001	1.7000000000000002
1690	1691	1.9000000000000001	1.7000000000000002
1691	1692	1.9000000000000001	1.7000000000000002
1692	1693	1.9000000000000001	1.7000000000000002
1693	1694	1.9000000000000001	1.7000000000000002
1694	1695	1.9000000000000001	1.7000000000000002
1695	1696	1.9000000000000001	1.7000000000000002
1696	1697	1.9000000000000001	1.7000000000000002
1697	1698	1.9000000000000001	1.7000000000000002
1698	1699	1.9000000000000001	1.7000000000000002
1699	1700	1.9000000000000001	1.7000000000000002
1700	1701	1.9000000000000001	1.7000000000000002
1701	1702	1.9000000000000001	1.7000000000000002
1702	1703	1.9000000000000001	1.7000000000000002
1703	1704	1.9000000000000001	1.7000000000000002
1704	1705	1.9000000000000001	1.7000000000000002
1705	1706	1.9000000000000001	1.7000000000000002
1706	1707	1.9000000000000001	1.7000000000000002
1707	1708	1.9000000000000001	1.7000000000000002
1708	1709	1.9000000000000001	1.7000000000000002
1709	1710	1.9000000000000001	1.7000000000000002
1710	1711	1.9000000000000001	1.7000000000000002
1711	1712	1.9000000000000001	1.7000000000000002
1712	1713	1.9000000000000001	1.7000000000000002
1713	1714	1.9000000000000001	1.7000000000000002
1714	1715	1.9000000000000001	1.7000000000000002
1715	1716	1.9000000000000001	1.7000000000000002
1716	1717	1.9000000000000001	1.7000000000000002
1717	1718	1.9000000000000001	1.7000000000000002
1718	1719	1.9000000000000001	1.7000000000000002
1719	1720	1.9000000000000001	1.7000000000000002
1720	1721	1.9000000000000001	1.7000000000000002
1721	1722	1.9000000000000001	1.7000000000000002
1722	1723	1.9000000000000001	1.7000000000000002
1723	1724	1.9000000000000001	1.7000000000000002
1724	1725	1.9000000000000001	1.7000000000000002
1725	1726	1.9000000000000001	1.7000000000000002
1726	1727	1.9000000000000001	1.7000000000000002
1727	1728	1.9000000000000001	1.7000000000000002
1728	1729	1.9000000000000001	1.7000000000000002
1729	1730	1.9000000000000001	1.7000000000000002
1730	1731	1.9000000000000001	1.7000000000000002
1731	1732	1.9000000000000001	1.7000000000000002
1732	1733	1.9000000000000001	1.7000000000000002
1733	1734	1.9000000000000001	1.7000000000000002
1734	1735	1.9000000000000001	1.7000000000000002
1735	1736	1.9000000000000001	1.7000000000000002
1736	1737	1.9000000000000001	1.7000000000000002
1737	1738	1.9000000000000001	1.7000000000000002
1738	1739	1.9000000000000001	1.7000000000000002
1739	1740	1.9000000000000001	1.7000000000000002
1740	1741	1.9000000000000001	1.7000000000000002
1741	1742	1.9000000000000001	1.7000000000000002
1742	1743	1.9000000000000001	1.7000000000000002
1743	1744	1.9000000000000001	1.7000000000000002
1744	1745	1.9000000000000001	1.7000000000000002
1745	1746	1.9000000000000001	1.7000000000000002
1746	1747	1.9000000000000001	1.7000000000000002
1747	1748	1.9000000000000001	1.7000000000000002
1748	1749	1.9000000000000001	1.7000000000000002
1749	1750	1.9000000000000001	1.7000000000000002
1750	1751	1.9000000000000001	1.7000000000000002
1751	1752	1.9000000000000001	1.7000000000000002
1752	1753	1.9000000000000001	1.7000000000000002
1753	1754	1.9000000000000001	1.7000000000000002
1754	1755	1.9000000000000001	1.7000000000000002
1755	1756	1.9000000000000001	1.7000000000000002
1756	1757	1.9000000000000001	1.7000000000000002
1757	1758	1.9000000000000001	1.7000000000000002
1758	1759	1.9000000000000001	1.7000000000000002
1759	1760	1.9000000000000001	1.7000000000000002
1760	1761	1.9000000000000001	1.7000000000000002
1761	1762	1.9000000000000001	1.7000000000000002
1762	1763	1.9000000000000001	1.7000000000000002
1763	1764	1.9000000000000001	1.7000000000000002
1764	1765	1.9000000000000001	1.7000000000000002
1765	1766	1.9000000000000001	1.7000000000000002
1766	1767	1.9000000000000001	1.7000000000000002
1767	1768	1.9000000000000001	1.7000000000000002
1768	1769	1.9000000000000001	1.7000000000000002
1769	1770	1.9000000000000001	1.7000000000000002
1770	1771	1.9000000000000001	1.7000000000000002
1771	1772	1.9000000000000001	1.7000000000000002
1772	1773	1.9000000000000001	1.7000000000000002
1773	1774	1.9000000000000001	1.7000000000000002
1774	1775	1.9000000000000001	1.7000000000000002
1775	1776	1.9000000000000001	1.7000000000000002
1776	1777	1.9000000000000001	1.7000000000000002
1777	1778	1.9000000000000001	1.7000000000000002
1778	1779	1.9000000000000001	1.7000000000000002
1779	1780	1.9000000000000001	1.7000000000000002
1780	1781	1.9000000000000001	1.7000000000000002
1781	1782	1.9000000000000001	1.7000000000000002
1782	1783	1.9000000000000001	1.7000000000000002
1783	1784	1.9000000000000001	1.7000000000000002
1784	1785	1.9000000000000001	1.7000000000000002
1785	1786	1.9000000000000001	1.7000000000000002
1786	1787	1.9000000000000001	1.7000000000000002
1787	1788	1.9000000000000001	1.7000000000000002
1788	1789	1.9000000000000001	1.7000000000000002
1789	1790	1.9000000000000001	1.7000000000000002
1790	1791	1.9000000000000001	1.7000000000000002
1791	1792	1.9000000000000001	1.7000000000000002
1792	1793	1.9000000000000001	1.7000000000000002
1793	1794	1.9000000000000001	1.7000000000000002
1794	1795	1.9000000000000001	1.7000000000000002
1795	1796	1.9000000000000001	1.7000000000000002
1796	1797	1.9000000000000001	1.7000000000000002
1797	1798	1.9000000000000001	1.7000000000000002
1798	1799	1.9000000000000001	1.7000000000000002
1799	1800	1.9000000000000001	1.7000000000000002
1800	1801	1.9000000000000001	1.7000000000000002
1801	1802	1.9000000000000001	1.7000000000000002
1802	1803	1.9000000000000001	1.7000000000000002
1803	1804	1.9000000000000001	1.7000000000000002
1804	1805	1.9000000000000001	1.7000000000000002
1805	1806	1.9000000000000001	1.7000000000000002
1806	1807	1.9000000000000001	1.7000000000000002
1807	1808	1.9000000000000001	1.7000000000000002
1808	1809	1.9000000000000001	1.7000000000000002
1809	1810	1.9000000000000001	1.7000000000000002
1810	1811	1.9000000000000001	1.7000000000000002
1811	1812	1.9000000000000001	1.7000000000000002
1812	1813	1.9000000000000001	1.7000000000000002
1813	1814	1.9000000000000001	1.7000000000000002
1814	1815	1.9000000000000001	1.7000000000000002
1815	1816	1.9000000000000001	1.7000000000000002
1816	1817	1.9000000000000001	1.7000000000000002
1817	1818	1.9000000000000001	1.7000000000000002
1818	1819	1.9000000000000001	1.7000000000000002
1819	1820	1.9000000000000001	1.7000000000000002
1820	1821	1.9000000000000001	1.7000000000000002
1821	1822	1.9000000000000001	1.7000000000000002
1822	1823	1.9000000000000001	1.7000000000000002
1823	1824	1.9000000000000001	1.7000000000000002
1824	1825	1.9000000000000001	1.7000000000000002
1825	1826	1.9000000000000001	1.7000000000000002
1826	1827	1.9000000000000001	1.7000000000000002
1827	1828	1.9000000000000001	1.7000000000000002
1828	1829	1.9000000000000001	1.7000000000000002
1829	1830	1.9000000000000001	1.7000000000000002
1830	1831	1.9000000000000001	1.7000000000000002
1831	1832	1.9000000000000001	1.7000000000000002
1832	1833	1.9000000000000001	1.7000000000000002
1833	1834	1.9000000000000001	1.7000000000000002
1834	1835	1.9000000000000001	1.7000000000000002
1835	1836	1.9000000000000001	1.7000000000000002
1836	1837	1.9000000000000001	1.7000000000000002
1837	1838	1.9000000000000001	1.7000000000000002
1838	1839	1.9000000000000001	1.7000000000000002
1839	1840	1.9000000000000001	1.7000000000000002
1840	1841	1.9000000000000001	1.7000000000000002
1841	1842	1.9000000000000001	1.7000000000000002
1842	1843	1.9000000000000001	1.7000000000000002
1843	1844	1.9000000000000001	1.7000000000000002
1844	1845	1.9000000000000001	1.7000000000000002
1845	1846	1.9000000000000001	1.7000000000000002
1846	1847	1.9000000000000001	1.7000000000000002
1847	1848	1.9000000000000001	1.7000000000000002
1848	1849	1.9000000000000001	1.7000000000000002
1849	1850	1.9000000000000001	1.7000000000000002
1850	1851	1.9000000000000001	1.7000000000000002
1851	1852	1.9000000000000001	1.7000000000000002
1852	1853	1.9000000000000001	1.7000000000000002
1853	1854	1.9000000000000001	1.7000000000000002
1854	1855	1.9000000000000001	1.7000000000000002
1855	1856	1.9000000000000001	1.7000000000000002
1856	1857	1.9000000000000001	1.7000000000000002
1857	1858	1.9000000000000001	1.7000000000000002
1858	1859	1.9000000000000001	1.7000000000000002
1859	1860	1.9000000000000001	1.7000000000000002
1860	1861	1.9000000000000001	1.7000000000000002
1861	1862	1.9000000000000001	1.7000000000000002
1862	1863	1.9000000000000001	1.7000000000000002
1863	1864	1.9000000000000001	1.7000000000000002
1864	1865	1.9000000000000001	1.7000000000000002
1865	1866	1.9000000000000001	1.7000000000000002
1866	1867	1.9000000000000001	1.7000000000000002
1867	1868	1.9000000000000001	1.7000000000000002
1868	1869	1.9000000000000001	1.7000000000000002
1869	1870	1.9000000000000001	1.7000000000000002
1870	1871	1.9000000000000001	1.7000000000000002
1871	1872	1.9000000000000001	1.7000000000000002
1872	1873	1.9000000000000001	1.7000000000000002
1873	1874	1.9000000000000001	1.7000000000000002
1874	1875	1.9000000000000001	1.7000000000000002
1875	1876	1.9000000000000001	1.7000000000000002
1876	1877	1.9000000000000001	1.7000000000000002
1877	1878	1.9000000000000001	1.7000000000000002
1878	1879	1.9000000000000001	1.7000000000000002
1879	1880	1.9000000000000001	1.7000000000000002
1880	1881	1.9000000000000001	1.7000000000000002
1881	1882	1.9000000000000001	1.7000000000000002
1882	1883	1.9000000000000001	1.7000000000000002
1883	1884	1.9000000000000001	1.7000000000000002
1884	1885	1.9000000000000001	1.7000000000000002
1885	1886	1.9000000000000001	1.7000000000000002
1886	1887	1.9000000000000001	1.7000000000000002
1887	1888	1.9000000000000001	1.7000000000000002
1888	1889	1.9000000000000001	1.7000000000000002
1889	1890	1.9000000000000001	1.7000000000000002
1890	1891	1.9000000000000001	1.7000000000000002
1891	1892	1.9000000000000001	1.7000000000000002
1892	1893	1.9000000000000001	1.7000000000000002
1893	1894	1.9000000000000001	1.7000000000000002
1894	1895	1.9000000000000001	1.7000000000000002
1895	1896	1.9000000000000001	1.7000000000000002
1896	1897	1.9000000000000001	1.7000000000000002
1897	1898	1.9000000000000001	1.7000000000000002
1898	1899	1.9000000000000001	1.7000000000000002
1899	1900	1.9000000000000001	1.7000000000000002
1900	1901	1.9000000000000001	1.7000000000000002
1901	1902	1.9000000000000001	1.7000000000000002
1902	1903	1.9000000000000001	1.7000000000000002
1903	1904	1.9000000000000001	1.7000000000000002
1904	1905	1.9000000000000001	1.7000000000000002
1905	1906	1.9000000000000001	1.7000000000000002
1906	1907	1.9000000000000001	1.7000000000000002
1907	1908	1.9000000000000001	1.7000000000000002
1908	1909	1.9000000000000001	1.7000000000000002
1909	1910	1.9000000000000001	1.7000000000000002
1910	1911	1.9000000000000001	1.7000000000000002
1911	1912	1.9000000000000001	1.7000000000000002
1912	1913	1.9000000000000001	1.7000000000000002
1913	1914	1.9000000000000001	1.7000000000000002
1914	1915	1.9000000000000001	1.7000000000000002
1915	1916	1.9000000000000001	1.7000000000000002
1916	1917	1.9000000000000001	1.7000000000000002
1917	1918	1.9000000000000001	1.7000000000000002
1918	1919	1.9000000000000001	1.7000000000000002
1919	1920	1.9000000000000001	1.7000000000000002
1920	1921	1.9000000000000001	1.7000000000000002
1921	1922	1.9000000000000001	1.7000000000000002
1922	1923	1.9000000000000001	1.7000000000000002
1923	1924	1.9000000000000001	1.7000000000000002
1924	1925	1.9000000000000001	1.7000000000000002
1925	1926	1.9000000000000001	1.7000000000000002
1926	1927	1.9000000000000001	1.7000000000000002
1927	1928	1.9000000000000001	1.7000000000000002
1928	1929	1.9000000000000001	1.7000000000000002
1929	1930	1.9000000000000001	1.7000000000000002
1930	1931	1.9000000000000001	1.7000000000000002
1931	1932	1.9000000000000001	1.7000000000000002
1932	1933	1.9000000000000001	1.7000000000000002
1933	1934	1.9000000000000001	1.7000000000000002
1934	1935	1.9000000000000001	1.7000000000000002
1935	1936	1.9000000000000001	1.7000000000000002
1936	1937	1.9000000000000001	1.7000000000000002
1937	1938	1.9000000000000001	1.7000000000000002
1938	1939	1.9000000000000001	1.7000000000000002
1939	1940	1.9000000000000001	1.7000000000000002
1940	1941	1.9000000000000001	1.7000000000000002
1941	1942	1.9000000000000001	1.7000000000000002
1942	1943	1.9000000000000001	1.7000000000000002
1943	1944	1.9000000000000001	1.7000000000000002
1944	1945	1.9000000000000001	1.7000000000000002
1945	1946	1.9000000000000001	1.7000000000000002
1946	1947	1.9000000000000001	1.7000000000000002
1947	1948	1.9000000000000001	1.7000000000000002
1948	1949	1.9000000000000001	1.7000000000000002
1949	1950	1.9000000000000001	1.7000000000000002
1950	1951	1.9000000000000001	1.7000000000000002
1951	1952	1.9000000000000001	1.7000000000000002
1952	1953	1.9000000000000001	1.7000000000000002
1953	1954	1.9000000000000001	1.7000000000000002
1954	1955	1.9000000000000001	1.7000000000000002
1955	1956	1.9000000000000001	1.7000000000000002
1956	1957	1.9000000000000001	1.7000000000000002
1957	1958	1.9000000000000001	1.7000000000000002
1958	1959	1.9000000000000001	1.7000000000000002
1959	1960	1.9000000000000001	1.7000000000000002
1960	1961	1.9000000000000001	1.7000000000000002
1961	1962	1.9000000000000001	1.7000000000000002
1962	1963	1.9000000000000001	1.7000000000000002
1963	1964	1.9000000000000001	1.7000000000000002
1964	1965	1.9000000000000001	1.7000000000000002
1965	1966	1.9000000000000001	1.7000000000000002
1966	1967	1.9000000000000001	1.7000000000000002
1967	1968	1.9000000000000001	1.7000000000000002
1968	1969	1.9000000000000001	1.7000000000000002
1969	1970	1.9000000000000001	1.7000000000000002
1970	1971	1.9000000000000001	1.7000000000000002
1971	1972	1.9000000000000001	1.7000000000000002
1972	1973	1.9000000000000001	1.7000000000000002
1973	1974	1.9000000000000001	1.7000000000000002
1974	1975	1.9000000000000001	1.7000000000000002
1975	1976	1.9000000000000001	1.7000000000000002
1976	1977	1.9000000000000001	1.7000000000000002
1977	1978	1.9000000000000001	1.7000000000000002
1978	1979	1.9000000000000001	1.7000000000000002
1979	1980	1.9000000000000001	1.7000000000000002
1980	1981	1.9000000000000001	1.7000000000000002
1981	1982	1.9000000000000001	1.7000000000000002
1982	1983	1.9000000000000001	1.7000000000000002
1983	1984	1.9000000000000001	1.7000000000000002
1984	1985	1.9000000000000001	1.7000000000000002
1985	1986	1.9000000000000001	1.7000000000000002
1986	1987	1.9000000000000001	1.7000000000000002
1987	1988	1.9000000000000001	1.7000000000000002
1988	1989	1.9000000000000001	1.7000000000000002
1989	1990	1.9000000000000001	1.7000000000000002
1990	1991	1.9000000000000001	1.7000000000000002
1991	1992	1.9000000000000001	1.7000000000000002
1992	1993	1.9000000000000001	1.7000000000000002
1993	1994	1.9000000000000001	1.7000000000000002
1994	1995	1.9000000000000001	1.7000000000000002
1995	1996	1.9000000000000001	1.7000000000000002
1996	1997	1.9000000000000001	1.7000000000000002
1997	1998	1.9000000000000001	1.7000000000000002
1998	1999	1.9000000000000001	1.7000000000000002
[truncated: 39,301 more rows]
