# Supplementary material for: The Influence of Reactive Ion Etching Chemistry on the Initial Resistance and Cycling Stability of Line-Type (Bridge) Phase-Change Memory Devices
Source: Materials (Basel). 2025 Oct 12;18(20):4681. doi: 10.3390/ma18204681 (PMC12565918; doi:10.3390/ma18204681)
Supplement: Supplementary file 1 [file materials-18-04681-s001.zip › File S2-get_data_PCM.py]

# -*- coding: utf-8 -*-
"""
Created on Mon Aug  4 16:33:31 2025

@author: schnieders
"""

import numpy as np
import pandas as pd
import matplotlib.pyplot as plt
import os
from scipy.signal import medfilt
from pathlib import Path
os.chdir(r'X:\Projekte\Characterization\Padberg\Reconstrruct_data\Scripts')

from Wafermap_python import *
from PCM_practical_methodes import *
from PCM_functions import *
from matplotlib import cm, colors
positions, geometry, label=positions_devices_Jalil_changed() 

#%% Initial resistance GST Slide 1

################################################
# Upper lest
################################################ 
positions, geometry, label=postions_devices_Jalil()

folders = r"\\iff1690.iff.kfa-juelich.de\data\KS_transfer\PCM\Data\Jalil\GST-225\NT_PCM_AIXCT_02\init_resist"
files = [f for f in os.listdir(folders) if ".mat" in f]

R, id_list = [], []
for f in files:
    d = scipy.io.loadmat(os.path.join(folders,f))
    try:
        R = R + [np.min([ 0.2/3e-6,abs(d["R_read"][0,0])])]
    except:
        I= running_mean(d["I"][:,0])
        R = R + [np.min([abs(0.2/np.median(I[int(len(I)/2-100):int(len(I)/2+100)])-np.median(I[:100])), 0.2/3e-6])]
        
    id_list = id_list + [d["id_site"][0,0]-1]
R = np.abs(R)

df = pd.DataFrame(data={"id_site":id_list, "R_init":R})
df.to_pickle(r"C:\Users\schnieders\Desktop\Data_PCM\Slide_1_init_res_GST\AIXCT_02\Resistance.pkl")
fn = r"C:\Users\schnieders\Desktop\Data_PCM\Slide_1_init_res_GST\AIXCT_02\Resistance.pkl"
data = pd.read_pickle(fn)
id_site, R_init = data["id_site"], data["R_init"]
X, Y = positions[:,0], positions[:,1]

# plot init res 
fn_plot = os.path.join(os.path.split(fn)[0], r"Data\plot")
scale, cmap = matplotlib.colors.LogNorm(), cm.get_cmap("rainbow")
plt.scatter(X, Y,1, c="black", cmap=cmap, norm=scale)
plt.scatter(X[id_site], Y[id_site], c=R_init, cmap=cmap, norm=scale)
plt.xlabel("X-position")
plt.ylabel("Y-position")
fg = plt.gcf()
fg.savefig(os.path.join(fn_plot, "Init_res.png"))
plt.show()

##################################################
# Save as csv
##################################################

fn_csv = os.path.join(os.path.split(fn)[0], r"Data\csv")

# All devices
df = pd.DataFrame(data={"X":X, "Y":Y})
df.to_csv(os.path.join(fn_csv,"All_dots.csv"))

# Measured devices
df = pd.DataFrame(data={"X":X[id_site], "Y":Y[id_site], "Rinit":R_init})
df.to_csv(os.path.join(fn_csv,"Measured_devices.csv"))

################################################
# Upper right
################################################ 

positions, geometry, label=postions_devices_Jalil()

folders = r"\\iff1690.iff.kfa-juelich.de\data\KS_transfer\PCM\Data\Jalil\GST-225\NT_PCM_AIXCT_03_GST_225_metal\Init_resist\Annealed"
files = [f for f in os.listdir(folders) if ".mat" in f]

R, id_list = [], []
for f in files:
    d = scipy.io.loadmat(os.path.join(folders,f))
    try:
        R = R + [np.min([ 0.2/3e-6,abs(d["R_read"][0,0])])]
    except:
        I= running_mean(d["I"][:,0])
        R = R + [np.min([np.abs(0.2/np.median(I[int(len(I)/2-100):int(len(I)/2+100)])-np.median(I[:100])), 0.2/3e-6])]
        
    id_list = id_list + [d["id_site"][0,0]-2]
    

id_show=list(range(9,len(positions),10))+[len(positions[:-1])]
df = pd.DataFrame(data={"id_site":id_show, "R_init":R[:len(id_show)]})
df.to_pickle(r"C:\Users\schnieders\Desktop\Data_PCM\Slide_1_init_res_GST\AIXCT_03\Resistance.pkl")
fn = r"C:\Users\schnieders\Desktop\Data_PCM\Slide_1_init_res_GST\AIXCT_03\Resistance.pkl"
data = pd.read_pickle(fn)
id_site, R_init = data["id_site"], data["R_init"]
X, Y = positions[:,0], positions[:,1]

# plot init res 
fn_plot = os.path.join(os.path.split(fn)[0], r"Data\plot")
scale, cmap = matplotlib.colors.LogNorm(), cm.get_cmap("rainbow")
plt.scatter(X, Y,1, c="black", cmap=cmap, norm=scale)
plt.scatter(X[id_site], Y[id_site], c=R_init, cmap=cmap, norm=scale)
plt.xlabel("X-position")
plt.ylabel("Y-position")
fg = plt.gcf()
fg.savefig(os.path.join(fn_plot, "Init_res.png"))
plt.show()

##################################################
# Save as csv
##################################################

fn_csv = os.path.join(os.path.split(fn)[0], r"Data\csv")

# All devices
df = pd.DataFrame(data={"X":X, "Y":Y})
df.to_csv(os.path.join(fn_csv,"All_dots.csv"))

# Measured devices
df = pd.DataFrame(data={"X":X[id_site], "Y":Y[id_site], "Rinit":R_init})
df.to_csv(os.path.join(fn_csv,"Measured_devices.csv"))

################################################
# Lower left
################################################ 

positions, geometry, label=postions_devices_Jalil()

folders = r"\\iff1690.iff.kfa-juelich.de\data\KS_transfer\PCM\Data\Jalil\GST-124\NT_PCM_AIXCT_04_GST_124_metal\Init_resist\annealed_350C"
files = [f for f in os.listdir(folders) if ".mat" in f]

R, id_list = [], []
for f in files:
    d = scipy.io.loadmat(os.path.join(folders,f))
    try:
        R = R + [np.min([ 0.2/3e-6,abs(d["R_read"][0,0])])]
    except:
        I= running_mean(d["I"][:,0])
        R = R + [np.min([abs(0.2/np.median(I[int(len(I)/2-100):int(len(I)/2+100)])-np.median(I[:100])), 0.2/3e-6])]
        
    id_list = id_list + [d["id_site"][0,0]-1]
R =np.array(R)
R[abs(R-63000)<3600] = 0.2/3e-6

df = pd.DataFrame(data={"id_site":id_list, "R_init":R})
df.to_pickle(r"C:\Users\schnieders\Desktop\Data_PCM\Slide_1_init_res_GST\AIXCT_04\Resistance.pkl")
fn = r"C:\Users\schnieders\Desktop\Data_PCM\Slide_1_init_res_GST\AIXCT_04\Resistance.pkl"
data = pd.read_pickle(fn)
id_site, R_init = data["id_site"], data["R_init"]
X, Y = positions[:,0], positions[:,1]

# plot init res 
fn_plot = os.path.join(os.path.split(fn)[0], r"Data\plot")
scale, cmap = matplotlib.colors.LogNorm(), cm.get_cmap("rainbow")
plt.scatter(X, Y,1, c="black", cmap=cmap, norm=scale)
plt.scatter(X[id_site], Y[id_site], c=R_init, cmap=cmap, norm=scale)
plt.xlabel("X-position")
plt.ylabel("Y-position")
fg = plt.gcf()
fg.savefig(os.path.join(fn_plot, "Init_res.png"))
plt.show()

##################################################
# Save as csv
##################################################

fn_csv = os.path.join(os.path.split(fn)[0], r"Data\csv")

# All devices
df = pd.DataFrame(data={"X":X, "Y":Y})
df.to_csv(os.path.join(fn_csv,"All_dots.csv"))

# Measured devices
df = pd.DataFrame(data={"X":X[id_site], "Y":Y[id_site], "Rinit":R_init})
df.to_csv(os.path.join(fn_csv,"Measured_devices.csv"))

################################################
# Lower right
################################################ 

positions, geometry, label=postions_devices_Jalil()

folders = r"\\iff1690.iff.kfa-juelich.de\data\KS_transfer\PCM\Data\Jalil\GST-124\NT_PCM_AIXCT_05_GST_124_metal\Init_resist"
files = [f for f in os.listdir(folders) if ".mat" in f]

R, id_list = [], []
for f in files:
    d = scipy.io.loadmat(os.path.join(folders,f))
    try:
        R = R + [np.min([ 0.2/3e-6,abs(d["R_read"][0,0])])]
    except:
        I= running_mean(d["I"][:,0])
        R = R + [np.min([abs(0.2/np.median(I[int(len(I)/2-100):int(len(I)/2+100)])-np.median(I[:100])), 0.2/3e-6])]
        
    id_list = id_list + [d["id_site"][0,0]-1]
R = np.abs(R)

df = pd.DataFrame(data={"id_site":id_list, "R_init":R})
df.to_pickle(r"C:\Users\schnieders\Desktop\Data_PCM\Slide_1_init_res_GST\AIXCT_05\Resistance.pkl")
fn = r"C:\Users\schnieders\Desktop\Data_PCM\Slide_1_init_res_GST\AIXCT_05\Resistance.pkl"
data = pd.read_pickle(fn)
id_site, R_init = data["id_site"], data["R_init"]
X, Y = positions[:,0], positions[:,1]

# plot init res 
fn_plot = os.path.join(os.path.split(fn)[0], r"Data\plot")
scale, cmap = matplotlib.colors.LogNorm(), cm.get_cmap("rainbow")
plt.scatter(X, Y,1, c="black", cmap=cmap, norm=scale)
plt.scatter(X[id_site], Y[id_site], c=R_init, cmap=cmap, norm=scale)
plt.xlabel("X-position")
plt.ylabel("Y-position")
fg = plt.gcf()
fg.savefig(os.path.join(fn_plot, "Init_res.png"))
plt.show()

##################################################
# Save as csv
##################################################

fn_csv = os.path.join(os.path.split(fn)[0], r"Data\csv")

# All devices
df = pd.DataFrame(data={"X":X, "Y":Y})
df.to_csv(os.path.join(fn_csv,"All_dots.csv"))

# Measured devices
df = pd.DataFrame(data={"X":X[id_site], "Y":Y[id_site], "Rinit":R_init})
df.to_csv(os.path.join(fn_csv,"Measured_devices.csv"))

#%% Initial resistance AIST Slide 2
################################################
# Left 200 x 200
################################################ 
label, positions, geometry=wafermap_linearray_Jalil_SingleDev_LA()

fn = r"C:\Users\schnieders\Desktop\Data_PCM\Slide 2_AIST_Init_res_big\init_res.pkl"
data = pd.read_pickle(fn)
id_site, R_init = data["id_site"], data["R_init"]
X, Y = positions[:,0], positions[:,1]

# plot init res 
fn_plot = os.path.join(os.path.split(fn)[0], r"Data\plot")
scale, cmap = matplotlib.colors.LogNorm(), cm.get_cmap("rainbow")
plt.scatter(X, Y,1, c="black", cmap=cmap, norm=scale)
plt.scatter(X[id_site], Y[id_site], c=R_init, cmap=cmap, norm=scale)
plt.xlabel("X-position")
plt.ylabel("Y-position")
fg = plt.gcf()
fg.savefig(os.path.join(fn_plot, "Init_res.png"))
plt.show()

##################################################
# Save as csv
##################################################

fn_csv = os.path.join(os.path.split(fn)[0], r"Data\csv")

# All devices
df = pd.DataFrame(data={"X":X, "Y":Y})
df.to_csv(os.path.join(fn_csv,"All_dots.csv"))

# Measured devices
df = pd.DataFrame(data={"X":X[id_site], "Y":Y[id_site], "Rinit":R_init})
df.to_csv(os.path.join(fn_csv,"Measured_devices.csv"))


#%% Endurance GST 023 Slide 3
################################################
# Left 200 x 200
################################################ 

fn = r"C:\Users\schnieders\Desktop\Data_PCM\Slide 3_GST023_200_200\Resistances.pkl"
data = pd.read_pickle(fn)
Vreset, Vset, HRS, LRS = data["Vreset"].to_numpy(), data["Vset"].to_numpy(), abs(data["hrs"].to_numpy()), abs(data["lrs"].to_numpy())
cycle = np.array(range(1, len(Vreset)+1))

fn_plot = os.path.join(os.path.split(fn)[0], r"Data\plot")

# plot voltages
plt.plot(cycle,Vset)
plt.plot(cycle, abs(Vreset))
plt.xlabel("cycle")
plt.ylabel(r"V$_{switch}$")
fg = plt.gcf()
fg.savefig(os.path.join(fn_plot, "plot_voltage.png"))
plt.show()

# plot Resistive states
plt.scatter(cycle,HRS)
plt.scatter(cycle, LRS)
plt.xlabel("cycle")
plt.ylabel(r"R$_{device}$")
plt.yscale("log")
fg = plt.gcf()
fg.savefig(os.path.join(fn_plot, "plot_resistance.png"))
plt.show()

##################################################
# Save as csv
##################################################

fn_csv = os.path.join(os.path.split(fn)[0], r"Data\csv")

# Voltages
df = pd.DataFrame(data={"cycle":cycle, "Vset":abs(Vreset),"Vreset":abs(Vset)})
df.to_csv(os.path.join(fn_csv,"Voltages.csv"))

# Ressitive states
df = pd.DataFrame(data={"cycle":cycle, "HRS":HRS,"LRS":LRS})
df.to_csv(os.path.join(fn_csv,"Resistive_states.csv"))

################################################
# Right 200 x 100
################################################ 

fn = r"C:\Users\schnieders\Desktop\Data_PCM\Slide 3_GST023_100_200\Resistances.pkl"
data = pd.read_pickle(fn)
Vreset, Vset, HRS, LRS = data["Vreset"].to_numpy()[:805], data["Vset"].to_numpy()[:805], abs(data["hrs"].to_numpy()[:805]), abs(data["lrs"].to_numpy()[:805])
cycle = np.array(range(1, len(Vreset)+1))

fn_plot = os.path.join(os.path.split(fn)[0], r"Data\plot")

# plot voltages
plt.plot(cycle,Vset)
plt.plot(cycle, abs(Vreset))
plt.xlabel("cycle")
plt.ylabel(r"V$_{switch}$")
fg = plt.gcf()
fg.savefig(os.path.join(fn_plot, "plot_voltage.png"))
plt.show()

# plot Resistive states
plt.scatter(cycle, LRS)
plt.scatter(cycle,HRS)
plt.xlabel("cycle")
plt.ylabel(r"R$_{device}$")
plt.yscale("log")
fg = plt.gcf()
fg.savefig(os.path.join(fn_plot, "plot_resistance.png"))
plt.show()

##################################################
# Save as csv
##################################################

fn_csv = os.path.join(os.path.split(fn)[0], r"Data\csv")

# Voltages
df = pd.DataFrame(data={"cycle":cycle, "Vset":abs(Vreset),"Vreset":abs(Vset)})
df.to_csv(os.path.join(fn_csv,"Voltages.csv"))

# Ressitive states
df = pd.DataFrame(data={"cycle":cycle, "HRS":HRS,"LRS":LRS})
df.to_csv(os.path.join(fn_csv,"Resistive_states.csv"))


#%% Initial resistance GST Slide 4

################################################
# Upper lest
################################################ 
positions, geometry, label=postions_devices_Jalil()

folders = r"\\iff1690.iff.kfa-juelich.de\data\KS_transfer\PCM\Data\Jalil\SbTe\NT_PCM_AIXCT_10_SbTe_23_CBC_ArN\Init_res"
files = [f for f in os.listdir(folders) if ".mat" in f and "read_" in f]

R, id_list = [], []
for f in files:
    d = scipy.io.loadmat(os.path.join(folders,f))

    R = R + [d["R_read"][0][0]*1.5]
    id_list = id_list + [d["id_site"][0,0]-1]
R = np.array(R)
id_list = np.array(id_list)
id_temp =  np.sort(list(collections.Counter(id_list)))
R_temp = np.ones(len(id_temp))
for j, i in enumerate(id_temp):
    R_temp[j] = np.min(R[id_list==i])
R_temp[0]=R_temp[0]/1.5

df = pd.DataFrame(data={"id_site":id_temp, "R_init":R_temp})
df.to_pickle(r"C:\Users\schnieders\Desktop\Data_PCM\Slide_4_init_res_GST\Resistance.pkl")
fn = r"C:\Users\schnieders\Desktop\Data_PCM\Slide_4_init_res_GST\Resistance.pkl"
data = pd.read_pickle(fn)
id_site, R_init = data["id_site"], data["R_init"].to_numpy()
X, Y = positions[:,0], positions[:,1]

# plot init res 
fn_plot = os.path.join(os.path.split(fn)[0], r"Data\plot")
plt.scatter(X, Y,1, c="black", cmap=cmap, norm=scale)
plt.scatter(X[id_site], Y[id_site], c=R_init/1e3, norm=colors.LogNorm(vmin=0.5, vmax=200), cmap=cmap)
cb = plt.colorbar()

plt.xlabel("X-position")
plt.ylabel("Y-position")
fg = plt.gcf()
fg.savefig(os.path.join(fn_plot, "Init_res.png"))
plt.show()

##################################################
# Save as csv
##################################################

fn_csv = os.path.join(os.path.split(fn)[0], r"Data\csv")

# All devices
df = pd.DataFrame(data={"X":X, "Y":Y})
df.to_csv(os.path.join(fn_csv,"All_dots.csv"))

# Measured devices
df = pd.DataFrame(data={"X":X[id_site], "Y":Y[id_site], "Rinit":R_init})
df.to_csv(os.path.join(fn_csv,"Measured_devices.csv"))


#%% Endurance AIST Slide 5
################################################
# Left 200 x 200
################################################ 

fn = r"C:\Users\schnieders\Desktop\Data_PCM\Slide_5_Endurance_AIST\Resistances.pkl"
data = pd.read_pickle(fn)
Vreset, Vset, HRS, LRS = data["Vreset"].to_numpy(), data["Vset"].to_numpy(), abs(data["hrs"].to_numpy()), abs(data["lrs"].to_numpy())
cycle = np.array(range(1, len(Vreset)+1))

fn_plot = os.path.join(os.path.split(fn)[0], r"Data\plot")

# plot voltages
plt.plot(cycle,Vset)
plt.plot(cycle, abs(Vreset))
plt.xlabel("cycle")
plt.ylabel(r"V$_{switch}$")
fg = plt.gcf()
fg.savefig(os.path.join(fn_plot, "plot_voltage.png"))
plt.show()

# plot Resistive states
plt.scatter(cycle, LRS)
plt.scatter(cycle,HRS)
plt.xlabel("cycle")
plt.ylabel(r"R$_{device}$")
plt.yscale("log")
fg = plt.gcf()
fg.savefig(os.path.join(fn_plot, "plot_resistance.png"))
plt.show()

##################################################
# Save as csv
##################################################

fn_csv = os.path.join(os.path.split(fn)[0], r"Data\csv")

# Voltages
df = pd.DataFrame(data={"cycle":cycle, "Vset":abs(Vreset),"Vreset":abs(Vset)})
df.to_csv(os.path.join(fn_csv,"Voltages.csv"))

# Ressitive states
df = pd.DataFrame(data={"cycle":cycle, "HRS":HRS,"LRS":LRS})
df.to_csv(os.path.join(fn_csv,"Resistive_states.csv"))
