# Supplementary material for: The Influence of Reactive Ion Etching Chemistry on the Initial Resistance and Cycling Stability of Line-Type (Bridge) Phase-Change Memory Devices
Source: Materials (Basel). 2025 Oct 12;18(20):4681. doi: 10.3390/ma18204681 (PMC12565918; doi:10.3390/ma18204681)
Supplement: Supplementary file 1 [file materials-18-04681-s001.zip › File S3-Read_me.txt]

README – Supplementary Data Structure
-------------------------------------

Main folder: Data_PCM/
----------------------
This folder contains all data used to generate the figures presented in the manuscript.

Contents of the base folder:
- get_data_PCM.py — Python script used to access and save all data plotted in the figures.
- Read_me.txt — This document.
- Figure_3_c/, Figure_4_c/, Figure_5_a/, Figure_5_b/, Figure_6_c/, Figure_7/ — Folders containing the data corresponding to each figure in the paper.

Structure inside each figure folder (e.g., Figure_3_c/):
-------------------------------------------------------
- *.pkl — Pickle file containing the data object used for plotting the corresponding figure.
- Data/ — Folder containing the numerical data and plots.
  ├── csv/
  │     ├── All_dots.csv — Complete dataset containing all measured data points.
  │     └── Measured_devices.csv — Filtered dataset used for plotting the figure.
  └── plot/
        └── Images of the plotted data. (Note: the color scale may differ from that in the main manuscript.)

Notes:
------
- All raw data are provided as CSV files to ensure accessibility and reproducibility.
- The PKL files contain serialized data structures used internally by the plotting script.
- The Python script (get_data_PCM.py) can be used to reload, analyze, or regenerate the figures.
- For specific data format requests or further clarifications, please contact:

  Abbas Espiari  
  Email: abbas.espiari@rwth-aachen.de
